# Supplementary material for: Properties of LINE-1 proteins and repeat element expression in the context of amyotrophic lateral sclerosis
Source: Mob DNA. 2018 Dec 15;9:35. doi: 10.1186/s13100-018-0138-z (PMC6295051; doi:10.1186/s13100-018-0138-z)
Supplement: Supplementary file 4 — Table S3. Summary of significant individual DE TE loci in the GSE67196 RNA-Seq dataset. (XLSX 774 kb) [file 13100_2018_138_MOESM4_ESM.xlsx]

## Sheet: Cerebellum C9ALS vs Control
	Table S3. Summary of significant individual DE TE loci in the GSE67196 RNA-Seq dataset
		Decrease in log2FoldChange
		Increase in log2FoldChange
	Ordered by TE class and padj
	GSE67196
	Cerebellum
	c9ALS vs Control
	chr	start	end	repName	strand	class.fam	Class	unMerged	mean.Ctrl	mean.sALS	foldChange > 2X	padj < 0.5	dist2gene	gene.ens	gene.name
	chrX	73045399	73045570	MER58C	+	DNA/hAT-Charlie	DNA	MER58C	4.74388	53.5308	11.2842	0.0166159	138463	ENSG00000204116	CHIC1
	chr10	28812690	28814006	L1M4	-	LINE/L1	LINE	L1M4	2561.51	965.896	-2.65195	1.0049e-12	-7417	ENSG00000095787	WAC
	chr15	40669556	40670518	L1MEc	+	LINE/L1	LINE	L1MEc	2969.25	1442.46	-2.05846	3.09664e-08	-4405	ENSG00000128944	KNSTRN
	chr14	101297698	101297917	L2	+	LINE/L2	LINE	L2	2086.9	905.415	-2.30491	9.0639e-08	-2162	ENSG00000267918	NA
	chr8	141082909	141083788	L1ME2z	+	LINE/L1	LINE	L1ME2z	59.5048	5.15387	-11.5456	0.00810801	0	ENSG00000167632	TRAPPC9
	chr5	179316896	179317138	L2	-	LINE/L2	LINE	L2	10.3694	0.806142	-12.8629	0.0253253	0	ENSG00000197226	TBC1D9B
	chr17	43074097	43074389	L2d2	-	LINE/L2	LINE	L2d2	24.0891	1.94393	-12.392	0.0255382	26320	ENSG00000172992	DCAKD
	chr19	29689808	29690198	L1M5	-	LINE/L1	LINE	L1M5	59.9651	6.42242	-9.33684	0.0255382	7976	ENSG00000169021	UQCRFS1
	chrX	73056273	73057558	L1MC3	+	LINE/L1	LINE	L1MC3	5.14081	77.4851	15.0726	0.000215834	149337	ENSG00000204116	CHIC1
	chr18	19299975	19300625	L1MC5	+	LINE/L1	LINE	L1MC5	1.40537	26.924	19.158	0.000268278	0	ENSG00000101752	MIB1
	chr2	86778975	86779950	L1MC5a	+	LINE/L1	LINE	L1MC5a	1.75594	27.8325	15.8505	0.00501571	0	ENSG00000115561	CHMP3
	chr2	65241750	65242046	L1ME3G	+	LINE/L1	LINE	L1ME3G	1.07083	15.0974	14.0988	0.0181841	0	ENSG00000115902	SLC1A4
	chr18	19315049	19318486	L1P2	+	LINE/L1	LINE	L1P2	6.51655	58.7585	9.01682	0.0253253	0	ENSG00000101752	MIB1
	chr17	12002230	12002755	L1PB4	-	LINE/L1	LINE	L1PB4	0.638395	8.18974	12.8286	0.0485883	0	ENSG00000065559	MAP2K4
	chr17	43582706	43582914	MLT1M	+	LTR/ERVL-MaLR	LTR	MLT1M	267.085	68.3147	-3.90963	0.0108931	-14592	ENSG00000225190	PLEKHM1
	chr11	64380876	64382874	MLT1J2|MLT1J2|MLT1J2-int|MLT1J2	+	LTR/ERVL-MaLR	LTR	MLT1J2-int	844.712	1961.4	2.32198	1.78158e-07	0	ENSG00000110076	NRXN2
	chr1	144029163	144029578	MSTB	-	LTR/ERVL-MaLR	LTR	MSTB	0.819352	10.8843	13.2841	0.0255382	-116021	ENSG00000215784	FAM72D
	chr7	153948520	153949063	MLT2B3	-	LTR/ERVL	LTR	MLT2B3	0.616352	7.98282	12.9517	0.0485883	0	ENSG00000130226	DPP6
	chr14	101295803	101295973	MIRb	+	SINE/MIR	SINE	MIRb	1732.98	800.465	-2.16497	5.05946e-05	-267	ENSG00000267918	NA
	chr6	151698505	151698670	AluSq2	-	SINE/Alu	SINE	AluSq2	29.5096	1.55341	-18.9967	0.000215834	0	ENSG00000181472	ZBTB2
	chr10	28811915	28812209	AluSp	-	SINE/Alu	SINE	AluSp	719.408	285.394	-2.52075	0.00982783	-9214	ENSG00000095787	WAC
	chr6	31799441	31799730	AluSx	+	SINE/Alu	SINE	AluSx	2.30894	35.0554	15.1825	0.00501571	1411	ENSG00000204388	HSPA1B
	chr8	27451495	27451783	AluYc	-	SINE/Alu	SINE	AluYc	4.14529	50.4865	12.1792	0.00559873	2652	ENSG00000120885	CLU
	chr11	89937607	89937889	AluSx3	+	SINE/Alu	SINE	AluSx3	0.986595	13.2954	13.4761	0.0253253	0	ENSG00000110172	CHORDC1

## Sheet: Cerebellum sALS vs Control
	GSE67196
	Cerebellum
	sALS vs Control
	chr	start	end	repName	strand	class.fam	Class	unMerged	mean.Ctrl	mean.sALS	foldChange > 2X	padj < 0.5	dist2gene	gene.ens	gene.name
	chr1	182612690	182612854	MER5A	+	DNA/hAT-Charlie	DNA	MER5A	124.906	335.199	2.6836	0.00072204	2386	ENSG00000135824	RGS8
	chrX	73045399	73045570	MER58C	+	DNA/hAT-Charlie	DNA	MER58C	4.74388	40.4377	8.52418	0.00244675	138463	ENSG00000204116	CHIC1
	chr1	182612501	182612671	MER5B	-	DNA/hAT-Charlie	DNA	MER5B	133.589	323.424	2.42105	0.00841316	2569	ENSG00000135824	RGS8
	chr5	150936089	150936467	MER47A	+	DNA/TcMar-Tigger	DNA	MER47A	1.42372	14.4033	10.1167	0.0146854	0	ENSG00000086570	FAT2
	chrX	73429796	73430742	L1MD	+	LINE/L1	LINE	L1MD	299.6	108.795	-2.75381	0.000328851	-93284	ENSG00000187969	ZCCHC13
	chr15	62169574	62170112	L1ME4a	-	LINE/L1	LINE	L1ME4a	13.1811	1.51643	-8.69213	0.020847	0	ENSG00000129003	VPS13C
	chr15	25666894	25667585	L1ME1	+	LINE/L1	LINE	L1ME1	295.338	132.333	-2.23178	0.0273366	0	ENSG00000114062	UBE3A
	chr15	29097563	29097973	L1M5	-	LINE/L1	LINE	L1M5	141.744	49.5467	-2.86081	0.0309842	-31657	ENSG00000034053	APBA2
	chr8	97235065	97235524	L1MA9	+	LINE/L1	LINE	L1MA9	227.436	97.5867	-2.33061	0.0455869	2625	ENSG00000156467	UQCRB
	chr9	114308943	114311288	L1MB4	-	LINE/L1	LINE	L1MB4	1228.04	2484.33	2.023	6.90172e-16	0	ENSG00000173258	ZNF483
	chr2	156518544	156519253	L1MA8	+	LINE/L1	LINE	L1MA8	341.044	763.305	2.23814	2.27736e-05	661692	ENSG00000153234	NR4A2
	chr1	112436551	112436936	L2b	+	LINE/L2	LINE	L2b	0.558551	9.60616	17.1984	4.25111e-05	0	ENSG00000171385	KCND3
	chrX	73056273	73057558	L1MC3	+	LINE/L1	LINE	L1MC3	5.14081	50.5198	9.8272	0.000141747	149337	ENSG00000204116	CHIC1
	chr14	58463905	58464643	L2b	+	LINE/L2	LINE	L2b	249.644	565.464	2.26508	0.00028154	1811	ENSG00000139971	C14orf37
	chr10	116265617	116266644	L1PA16	-	LINE/L1	LINE	L1PA16	1.45205	18.0947	12.4615	0.00109257	0	ENSG00000099204	ABLIM1
	chr17	18440620	18442188	L1PB1	-	LINE/L1	LINE	L1PB1	36.9371	139.64	3.78048	0.00239539	-10461	ENSG00000213077	FAM106A
	chr18	14419862	14420967	L2a	+	LINE/L2	LINE	L2a	1.05317	12.2653	11.6461	0.00390145	86372	ENSG00000183206	POTEC
	chr17	18437724	18440252	L1PB1	-	LINE/L1	LINE	L1PB1	112.58	287.507	2.55381	0.00752366	-7565	ENSG00000213077	FAM106A
	chr17	18435021	18437718	L1PA11	+	LINE/L1	LINE	L1PA11	63.6739	188.686	2.96331	0.0116126	-4862	ENSG00000213077	FAM106A
	chrX	73043321	73043383	L2a	+	LINE/L2	LINE	L2a	7.46407	46.3667	6.21198	0.0116126	136385	ENSG00000204116	CHIC1
	chr19	21830860	21832768	L1PA10	-	LINE/L1	LINE	L1PA10	0.994227	10.6685	10.7305	0.0116126	72801	ENSG00000197020	ZNF100
	chr5	24576553	24577521	L1MC3	+	LINE/L1	LINE	L1MC3	0.702636	7.77432	11.0645	0.0116126	0	ENSG00000040731	CDH10
	chr6	136996104	136997246	L1MEg	+	LINE/L1	LINE	L1MEg	0.601301	6.62593	11.0193	0.0163824	0	ENSG00000197442	MAP3K5
	chr8	48601289	48601678	L1ME3B	-	LINE/L1	LINE	L1ME3B	0.706681	7.5001	10.6131	0.0174701	0	ENSG00000164808	SPIDR
	chr2	183045072	183046629	L1PA10	-	LINE/L1	LINE	L1PA10	2.22049	20.1382	9.06925	0.020847	0	ENSG00000115252	PDE1A
	chr15	31888404	31889125	L1ME2	-	LINE/L1	LINE	L1ME2	0.456418	5.28585	11.5812	0.020847	0	ENSG00000169918	OTUD7A
	chr12	386572	388010	L2d2	-	LINE/L2	LINE	L2d2	107.6	265.128	2.46402	0.0255597	1286	ENSG00000073614	KDM5A
	chr17	18442190	18444312	L1PA11	+	LINE/L1	LINE	L1PA11	94.3375	238.144	2.52439	0.0259293	-12031	ENSG00000213077	FAM106A
	chr7	137466904	137472792	L1PB1	+	LINE/L1	LINE	L1PB1	0.679117	6.95193	10.2367	0.0273366	0	ENSG00000157680	DGKI
	chrX	73042269	73042349	L2a	+	LINE/L2	LINE	L2a	10.5969	52.4984	4.95413	0.0274546	135333	ENSG00000204116	CHIC1
	chr14	58465928	58466264	L3	-	LINE/CR1	LINE	L3	61.9487	172.933	2.79156	0.0288248	190	ENSG00000139971	C14orf37
	chr9	93899134	93900489	L1MB7	+	LINE/L1	LINE	L1MB7	0.884514	8.55209	9.66869	0.029463	75609	ENSG00000148090	AUH
	chr16	80760987	80764614	L1HS	+	LINE/L1	LINE	L1HS	0.563627	5.91987	10.5032	0.029463	0	ENSG00000166446	CDYL2
	chr2	86082569	86083697	L1MB7	+	LINE/L1	LINE	L1MB7	2.5115	21.1232	8.41061	0.0301753	0	ENSG00000115525	ST3GAL5
	chrX	53174201	53177658	L1PA4	+	LINE/L1	LINE	L1PA4	186.86	388.315	2.07811	0.0337349	42846	ENSG00000126012	KDM5C
	chr7	82406456	82407792	L1PREC2	+	LINE/L1	LINE	L1PREC2	0.997055	9.23459	9.26186	0.0337349	0	ENSG00000186472	PCLO
	chrX	73044308	73044351	L2b	+	LINE/L2	LINE	L2b	4.88944	31.8996	6.52417	0.0345791	137372	ENSG00000204116	CHIC1
	chr9	6917237	6918002	L2a	+	LINE/L2	LINE	L2a	0.456418	4.8633	10.6554	0.0345791	0	ENSG00000107077	KDM4C
	chr18	59960947	59962498	L1ME3E	-	LINE/L1	LINE	L1ME3E	0.727451	6.85525	9.42366	0.0422437	0	ENSG00000134444	KIAA1468
	chr7	103094519	103098220	L1PA7	-	LINE/L1	LINE	L1PA7	0.601301	5.88128	9.78092	0.0444014	-7896	ENSG00000170615	SLC26A5
	chr10	14567620	14567899	L1ME3G	-	LINE/L1	LINE	L1ME3G	71.9871	186.088	2.58503	0.0455869	0	ENSG00000065809	FAM107B
	chr18	56407123	56408537	L1ME3F	-	LINE/L1	LINE	L1ME3F	1.07703	9.61846	8.93055	0.0455869	0	ENSG00000172175	MALT1
	chr17	43582706	43582914	MLT1M	+	LTR/ERVL-MaLR	LTR	MLT1M	267.085	113.718	-2.34866	0.020847	-14592	ENSG00000225190	PLEKHM1
	chr6	37598411	37598880	MLT1H1	-	LTR/ERVL-MaLR	LTR	MLT1H1	266.216	116.448	-2.28615	0.0301753	1405	ENSG00000112139	MDGA1
	chr7	64323875	64324371	MER9a3	+	LTR/ERVK	LTR	MER9a3	140.465	50.305	-2.79226	0.0400668	-6180	ENSG00000198039	ZNF273
	chr18	68144388	68146360	THE1B|THE1B-int|THE1B	+	LTR/ERVL-MaLR	LTR	THE1B-int	1.11469	12.6821	11.3773	0.00452244	124694	ENSG00000266258	RP11-41O4.1
	chr18	22352125	22356316	MLT2B4|ERVL-B4-int|MLT2B1|ERVL-B4-int	-	LTR/ERVL	LTR	ERVL-B4-int	0.456418	5.96639	13.0722	0.00646873	285575	ENSG00000198795	ZNF521
	chr9	120523370	120523890	MLT1H1	+	LTR/ERVL-MaLR	LTR	MLT1H1	69.1359	195.246	2.82409	0.0138511	44222	ENSG00000136869	TLR4
	chr19	21856285	21856887	LTR43	-	LTR/ERV1	LTR	LTR43	9.79203	53.6265	5.47654	0.0145512	48682	ENSG00000197020	ZNF100
	chr20	46955545	46955990	MLT1C2	+	LTR/ERVL-MaLR	LTR	MLT1C2	2.38662	21.7785	9.12523	0.0174701	284801	ENSG00000124126	PREX1
	chr21	15246741	15249173	MSTA-int|MSTA|MSTA-int|MSTA|MSTA|MSTA-int|MSTA-int	-	LTR/ERVL-MaLR	LTR	MSTA-int	1.40554	13.932	9.91223	0.0191726	-193283	ENSG00000269011	NA
	chr21	10201772	10202886	MSTA|MSTA-int|MSTA-int|MSTA	-	LTR/ERVL-MaLR	LTR	MSTA-int	0.841663	8.26773	9.82308	0.0278055	703316	ENSG00000166157	NA
	chr21	31007899	31008773	LTR78	+	LTR/ERV1	LTR	LTR78	13.9987	63.604	4.54356	0.0312882	0	ENSG00000171189	GRIK1
	chr7	105585300	105585740	MLT2D|MLT2D	-	LTR/ERVL	LTR	MLT2D	0.647689	6.48437	10.0115	0.033906	0	ENSG00000128536	CDHR3
	chr12	114183299	114183616	MLT1K	-	LTR/ERVL-MaLR	LTR	MLT1K	0.756155	7.24073	9.57572	0.0345791	70928	ENSG00000122965	RBM19
	chr16	30850675	30851215	MLT1E3	+	LTR/ERVL-MaLR	LTR	MLT1E3	0.642283	6.29808	9.80578	0.0354662	0	ENSG00000099385	BCL7C
	chr21	31009770	31010109	MLT1A0	+	LTR/ERVL-MaLR	LTR	MLT1A0	2.12983	17.8431	8.37772	0.0400668	0	ENSG00000171189	GRIK1
	chr5	6676781	6678552	MLT1J1|MLT1J1-int|MLT1J1	+	LTR/ERVL-MaLR	LTR	MLT1J1-int	1.25834	11.2039	8.90375	0.0460079	7107	ENSG00000145545	SRD5A1
	chr6	151698505	151698670	AluSq2	-	SINE/Alu	SINE	AluSq2	29.5096	1.55631	-18.9613	2.18922e-07	0	ENSG00000181472	ZBTB2
	chr9	87639342	87639525	MIRb	-	SINE/MIR	SINE	MIRb	114.575	308.664	2.694	0.00301597	838	ENSG00000148053	NTRK2
	chr19	30051937	30052248	AluSz	+	SINE/Alu	SINE	AluSz	0.456418	5.97424	13.0894	0.0064063	0	ENSG00000187135	VSTM2B
	chr20	47138680	47138902	MIR	-	SINE/MIR	SINE	MIR	1.50505	14.2311	9.45553	0.0274546	101889	ENSG00000124126	PREX1
	chr19	21858209	21858498	AluSg	-	SINE/Alu	SINE	AluSg	15.2316	66.2602	4.35019	0.029463	47071	ENSG00000197020	ZNF100
	chrX	73043930	73043999	MIRc	-	SINE/MIR	SINE	MIRc	5.23703	34.2807	6.54583	0.029463	136994	ENSG00000204116	CHIC1
	chrX	73044838	73044890	MIRc	-	SINE/MIR	SINE	MIRc	3.78375	27.3587	7.23057	0.033906	137902	ENSG00000204116	CHIC1
	chrX	73061652	73061776	MIRc	-	SINE/MIR	SINE	MIRc	3.21816	24.4324	7.59205	0.0345791	154716	ENSG00000204116	CHIC1
	chrX	73045246	73045287	MIRc	-	SINE/MIR	SINE	MIRc	4.22737	29.0857	6.88034	0.035065	138310	ENSG00000204116	CHIC1
	chr11	33727974	33728207	MIRb	-	SINE/MIR	SINE	MIRb	122.637	282.334	2.3022	0.0400668	0	ENSG00000085063	CD59
	chr19	57152755	57152916	MIRb	+	SINE/MIR	SINE	MIRb	0.558551	5.63026	10.0801	0.0400668	-1598	ENSG00000268182	SMIM17
	chr11	11375933	11376149	MIR	+	SINE/MIR	SINE	MIR	0.758921	7.05341	9.29399	0.0444014	0	ENSG00000110328	GALNT18
	chr3	26752717	26752914	MIRb	-	SINE/MIR	SINE	MIRb	14.8188	64.0725	4.32373	0.0455869	451	ENSG00000179796	LRRC3B

## Sheet: Cerebellum C9ALS vs sALS 
	GSE67196
	Cerebellum
	c9ALS vs sALS
	chr	start	end	repName	strand	class.fam	Class	unMerged	mean.Ctrl	mean.sALS	foldChange > 2X	padj < 0.5	dist2gene	gene.ens	gene.name
	chr1	111139057	111139344	Tigger10	+	DNA/TcMar-Tigger	DNA	Tigger10	188.459	454.415	-2.41122	0.0113996	0	ENSG00000177301	KCNA2
	chr10	28812690	28814006	L1M4	-	LINE/L1	LINE	L1M4	965.896	2161.9	-2.23823	2.88544e-14	-7417	ENSG00000095787	WAC
	chr14	24895315	24895720	L1MC5	-	LINE/L1	LINE	L1MC5	135.074	417.232	-3.08892	0.000202013	19	ENSG00000139899	CBLN3
	chr8	16952384	16952840	L1MEd	-	LINE/L1	LINE	L1MEd	0.840321	10.7709	-12.8176	0.00215529	0	ENSG00000155970	MICU3
	chr11	49161114	49164832	L1P2	+	LINE/L1	LINE	L1P2	0.713688	8.29384	-11.6211	0.0110952	3356	ENSG00000086205	FOLH1
	chr7	33200738	33206624	L1PA6	-	LINE/L1	LINE	L1PA6	1.15756	12.4599	-10.7639	0.0160615	0	ENSG00000122507	BBS9
	chr7	17829088	17829635	L3	-	LINE/CR1	LINE	L3	1.1239	11.2589	-10.0177	0.034845	751	ENSG00000071189	SNX13
	chr12	69217689	69217814	L2c	+	LINE/L2	LINE	L2c	0.800457	7.82516	-9.77587	0.0467503	0	ENSG00000135679	MDM2
	chr6	26175153	26175399	L1M5	-	LINE/L1	LINE	L1M5	735.914	204.022	3.60703	1.61232e-12	3577	ENSG00000158373	HIST1H2BD
	chr6	31799058	31799281	L1MA7	+	LINE/L1	LINE	L1MA7	30.388	1.5655	19.411	9.0171e-07	1028	ENSG00000204388	HSPA1B
	chr6	26173565	26173919	L1M5	-	LINE/L1	LINE	L1M5	467.881	164.4	2.84599	4.87207e-05	1989	ENSG00000158373	HIST1H2BD
	chr4	17794940	17795484	L1ME3	+	LINE/L1	LINE	L1ME3	251.895	82.3547	3.05866	0.00268425	6795	ENSG00000163257	DCAF16
	chr11	75281745	75281971	L2b	-	LINE/L2	LINE	L2b	7.81292	0.610034	12.8074	0.00574389	0	ENSG00000149257	SERPINH1
	chr6	26175404	26175554	L1MEd	-	LINE/L1	LINE	L1MEd	126.751	33.1807	3.82001	0.0147533	3828	ENSG00000158373	HIST1H2BD
	chr12	72647948	72648738	L2a	+	LINE/L2	LINE	L2a	447.485	211.006	2.12072	0.0467503	0	ENSG00000072657	TRHDE
	chr14	24893652	24894150	MLT1E2	+	LTR/ERVL-MaLR	LTR	MLT1E2	407.43	831.131	-2.03994	0.00255604	1589	ENSG00000139899	CBLN3
	chr14	24894429	24894889	MLT1J	+	LTR/ERVL-MaLR	LTR	MLT1J	216.84	474.81	-2.18968	0.0471387	850	ENSG00000139899	CBLN3
	chr11	89921066	89921430	MER57B1	-	LTR/ERV1	LTR	MER57B1	262.965	84.1599	3.12458	0.0013724	0	ENSG00000077616	NAALAD2
	chr4	43904979	43909572	LTR1A2|HUERS-P2-int|HUERS-P2-int|LTR1A2	+	LTR/ERV1	LTR	HUERS-P2-int	8.18159	0.836049	9.78602	0.0416983	266355	ENSG00000183783	KCTD8
	chr11	82961353	82961578	MIRc	-	SINE/MIR	SINE	MIRc	1.04882	15.3296	-14.616	0.00033572	0	ENSG00000137494	ANKRD42
	chr4	122748499	122748710	MIRb	+	SINE/MIR	SINE	MIRb	12.6956	77.552	-6.10857	0.0160615	0	ENSG00000138686	BBS7
	chr1	111140694	111140988	MamSINE1	+	SINE/tRNA-RTE	SINE	MamSINE1	105.436	287.295	-2.72482	0.034353	0	ENSG00000177301	KCNA2
	chr6	31798393	31798636	AluSc8	-	SINE/Alu	SINE	AluSc8	62.6528	4.71375	13.2915	8.47447e-06	363	ENSG00000204388	HSPA1B
	chr8	27451495	27451783	AluYc	-	SINE/Alu	SINE	AluYc	50.4865	4.38547	11.5122	7.36427e-05	2652	ENSG00000120885	CLU
	chr6	31799441	31799730	AluSx	+	SINE/Alu	SINE	AluSx	35.0554	2.74851	12.7543	0.000303015	1411	ENSG00000204388	HSPA1B
	chr6	31798774	31799057	AluJr	-	SINE/Alu	SINE	AluJr	74.0722	9.59368	7.72094	0.00036308	744	ENSG00000204388	HSPA1B
	chr10	122357562	122357689	MIRb	-	SINE/MIR	SINE	MIRb	136.471	28.2774	4.82617	0.0012062	-33	ENSG00000177234	LINC01561
	chr6	26173920	26174278	AluSz	-	SINE/Alu	SINE	AluSz	340.526	126.196	2.69839	0.00387663	2344	ENSG00000158373	HIST1H2BD
	chr14	50009782	50010071	AluJb	+	SINE/Alu	SINE	AluJb	19.7279	1.86077	10.602	0.011253	33320	ENSG00000213741	RPS29
	chr21	33036928	33037228	AluYf1	-	SINE/Alu	SINE	AluYf1	12.7187	1.20678	10.5393	0.016214	0	ENSG00000142168	SOD1
	chr6	26174621	26174800	FAM	+	SINE/Alu	SINE	FAM	205.155	67.9394	3.01967	0.0196609	3045	ENSG00000158373	HIST1H2BD
	chr11	63967890	63967997	AluJr4	-	SINE/Alu	SINE	AluJr4	12.5172	1.28475	9.7429	0.0286868	0	ENSG00000168439	STIP1
	chr1	29242867	29243153	AluSz	+	SINE/Alu	SINE	AluSz	73.6678	15.3148	4.81024	0.034845	0	ENSG00000159023	EPB41
	chr10	122350280	122350580	AluSx1	-	SINE/Alu	SINE	AluSx1	90.1669	20.3207	4.4372	0.0435031	914	ENSG00000203805	PLPP4

## Sheet: FCX-sALS vs Control
	GSE67196
	FRONTAL CORTEX
	sALS vs Control
	chr	start	end	repName	strand	class.fam	Class	unMerged	mean.Ctrl	mean.sALS	foldChange > 2X	padj < 0.5	dist2gene	gene.ens	gene.name
	chrX	21513976	21514323	Tigger3a	-	DNA/TcMar-Tigger	DNA	Tigger3a	9.27402	1.11463	-8.32027	0.00107754	0	ENSG00000149970	CNKSR2
	chr2	202142852	202142979	Charlie8	+	DNA/hAT-Charlie	DNA	Charlie8	11.444	1.79979	-6.3585	0.00997121	0	ENSG00000064012	CASP8
	chr3	85576642	85577123	Arthur2	-	DNA/hAT-Tip100	DNA	Arthur2	6.74505	0.972458	-6.93609	0.016725	0	ENSG00000175161	CADM2
	chr1	111139057	111139344	Tigger10	+	DNA/TcMar-Tigger	DNA	Tigger10	240.016	511.196	2.12984	0.00157873	0	ENSG00000177301	KCNA2
	chr1	111141852	111142120	Tigger19b	-	DNA/TcMar-Tigger	DNA	Tigger19b	108.576	266.746	2.45677	0.00202247	0	ENSG00000177301	KCNA2
	chr18	44252243	44252392	MER5B	+	DNA/hAT-Charlie	DNA	MER5B	28.5884	82.557	2.88777	0.0101665	6690	ENSG00000101638	ST8SIA5
	chrX	18650004	18650223	MER20	+	DNA/hAT-Charlie	DNA	MER20	91.5851	202.964	2.21613	0.0124241	0	ENSG00000008086	CDKL5
	chr18	44251878	44252029	MER5A	+	DNA/hAT-Charlie	DNA	MER5A	35.5538	90.3997	2.54262	0.0205369	7053	ENSG00000101638	ST8SIA5
	chr17	16917839	16918248	Arthur1	+	DNA/hAT-Tip100	DNA	Arthur1	62.8903	141.862	2.2557	0.0328672	-27612	ENSG00000133030	MPRIP
	chrX	12745085	12746123	Tigger6a	-	DNA/TcMar-Tigger	DNA	Tigger6a	16.3589	48.4114	2.95933	0.0402031	2444	ENSG00000169933	FRMPD4
	chr3	181156358	181156692	MamRep4096	-	DNA/hAT-Tip100	DNA	MamRep4096	5.22239	19.8037	3.79207	0.0463546	-273023	ENSG00000181449	SOX2
	chr10	102032201	102033150	L1MA4	+	LINE/L1	LINE	L1MA4	247.573	112.223	-2.20609	0.00157873	564	ENSG00000196072	BLOC1S2
	chr18	77920173	77920276	L1MA3	+	LINE/L1	LINE	L1MA3	15.2181	2.69014	-5.65698	0.00809106	0	ENSG00000267270	PARD6G-AS1
	chr4	39453988	39454351	L2a	-	LINE/L2	LINE	L2a	102.75	41.4845	-2.47683	0.00809106	833	ENSG00000134962	KLB
	chr12	20776038	20776225	L1MEd	+	LINE/L1	LINE	L1MEd	29.7302	7.14055	-4.16357	0.00951125	0	ENSG00000172572	PDE3A
	chr2	202141236	202141342	L2c	-	LINE/L2	LINE	L2c	18.8341	3.49311	-5.39178	0.0134881	0	ENSG00000064012	CASP8
	chr2	202144691	202145754	HAL1	+	LINE/L1	LINE	HAL1	32.5386	7.16805	-4.5394	0.0166317	0	ENSG00000064012	CASP8
	chr1	245252402	245252995	L2c	-	LINE/L2	LINE	L2c	186.521	91.6645	-2.03482	0.0166317	0	ENSG00000203666	EFCAB2
	chr7	44022857	44023001	L2c	+	LINE/L2	LINE	L2c	30.554	8.47665	-3.60449	0.0200708	-17488	ENSG00000136206	SPDYE1
	chr8	97235065	97235524	L1MA9	+	LINE/L1	LINE	L1MA9	60.0584	23.3017	-2.57742	0.0202112	2625	ENSG00000156467	UQCRB
	chr5	126802866	126803123	L2a	+	LINE/L2	LINE	L2a	56.0648	21.2125	-2.64301	0.0236863	1438	ENSG00000145794	MEGF10
	chr5	161334125	161334678	L1MA8	+	LINE/L1	LINE	L1MA8	24.2611	6.90328	-3.51444	0.0241821	7151	ENSG00000022355	GABRA1
	chr4	39454463	39454544	L2a	-	LINE/L2	LINE	L2a	73.4256	30.187	-2.43236	0.0241821	1201	ENSG00000163682	RPL9
	chr3	113426663	113427220	L1PA15	+	LINE/L1	LINE	L1PA15	6.54222	1.05977	-6.17326	0.0281806	8088	ENSG00000121579	NAA50
	chr12	121100788	121101061	L2c	+	LINE/L2	LINE	L2c	10.0316	1.93693	-5.17915	0.0391107	0	ENSG00000157782	CABP1
	chr1	160102932	160103143	L2-3_Crp	-	LINE/L2	LINE	L2-3_Crp	18.3093	4.89973	-3.7368	0.0391107	0	ENSG00000018625	ATP1A2
	chr13	67448302	67448719	L3	-	LINE/CR1	LINE	L3	8.52028	1.58535	-5.37438	0.0413238	0	ENSG00000184226	PCDH9
	chr4	216023	217000	L1MA9	-	LINE/L1	LINE	L1MA9	27.871	8.861	-3.14535	0.0415648	47465	ENSG00000186777	ZNF732
	chr7	156769836	156770110	L1M3	-	LINE/L1	LINE	L1M3	34.3495	12.0125	-2.85948	0.0419463	3961	ENSG00000146909	NOM1
	chr12	121104304	121104576	L2b	-	LINE/L2	LINE	L2b	12.2643	2.61454	-4.69079	0.0442894	0	ENSG00000157782	CABP1
	chr11	43888447	43888839	L1MEd	-	LINE/L1	LINE	L1MEd	74.6531	32.9444	-2.26603	0.0449395	10281	ENSG00000149084	HSD17B12
	chr2	202143609	202144423	HAL1	+	LINE/L1	LINE	HAL1	39.7215	11.2094	-3.5436	0.0483471	0	ENSG00000064012	CASP8
	chr8	53619778	53619988	L2d	+	LINE/L2	LINE	L2d	4.90598	0.779898	-6.29054	0.0497261	0	ENSG00000023287	RB1CC1
	chr9	45684232	45685980	L1PREC2	+	LINE/L1	LINE	L1PREC2	1.54934	17.0726	11.0193	1.16206e-05	-41128	ENSG00000182368	NA
	chr14	62575593	62576123	L1MC1	-	LINE/L1	LINE	L1MC1	129.753	332.27	2.5608	0.00157873	7163	ENSG00000139973	SYT16
	chr5	59820372	59820800	L2b	+	LINE/L2	LINE	L2b	101.267	239.402	2.36407	0.00202247	-2426	ENSG00000113448	PDE4D
	chr5	59844678	59846706	L1MA4A	+	LINE/L1	LINE	L1MA4A	29.2477	85.6533	2.92854	0.0100486	-26732	ENSG00000113448	PDE4D
	chr7	107299536	107299761	L2c	-	LINE/L2	LINE	L2c	138.143	292.191	2.11513	0.0101665	-1320	ENSG00000091137	SLC26A4
	chr9	111901932	111902353	L3	+	LINE/CR1	LINE	L3	64.2098	151.888	2.3655	0.0166317	0	ENSG00000260230	FRRS1L
	chr3	181138368	181138474	L1MB5	+	LINE/L1	LINE	L1MB5	9.25698	33.0851	3.57407	0.0166317	-291241	ENSG00000181449	SOX2
	chr9	45680664	45681921	L1P4b	+	LINE/L1	LINE	L1P4b	2.52538	15.2142	6.02453	0.0166317	-45187	ENSG00000182368	NA
	chr8	22742345	22742498	L2d2	+	LINE/L2	LINE	L2d2	1.86114	11.2686	6.05468	0.0173529	0	ENSG00000134020	PEBP4
	chr6	105723403	105723899	L1MA4	+	LINE/L1	LINE	L1MA4	4.72186	21.7114	4.59805	0.022134	1542	ENSG00000085377	PREP
	chr3	93668562	93674582	L1PA5	+	LINE/L1	LINE	L1PA5	2.40969	12.9498	5.37403	0.0248407	0	ENSG00000184500	PROS1
	chr5	6021388	6021563	L1ME4a	-	LINE/L1	LINE	L1ME4a	2.1034	11.4198	5.42922	0.0268076	350432	ENSG00000133398	MED10
	chr2	125675269	125675385	L2c	-	LINE/L2	LINE	L2c	9.72676	33.9135	3.48662	0.0382791	2406	ENSG00000155052	CNTNAP5
	chr3	97477324	97477636	L2a	-	LINE/L2	LINE	L2a	15.6324	47.5718	3.04315	0.0383993	-5730	ENSG00000113966	ARL6
	chr9	45686272	45688522	L1PREC2	+	LINE/L1	LINE	L1PREC2	1.59889	9.11994	5.70394	0.0413238	-38586	ENSG00000182368	NA
	chrX	24563872	24564058	L2a	-	LINE/L2	LINE	L2a	43.8339	106.805	2.43659	0.0415648	5919	ENSG00000067992	PDK3
	chr18	44252904	44253210	L1MB2	+	LINE/L1	LINE	L1MB2	47.6502	107.902	2.26447	0.0427872	5872	ENSG00000101638	ST8SIA5
	chr13	114858388	114859607	L1M1	-	LINE/L1	LINE	L1M1	1.45384	7.93073	5.45504	0.0427872	0	ENSG00000185989	RASA3
	chr3	181138353	181138367	L1MB3	+	LINE/L1	LINE	L1MB3	4.8691	18.9457	3.891	0.0478418	-291348	ENSG00000181449	SOX2
	chr9	73727517	73728353	L2c	-	LINE/L2	LINE	L2c	1.56575	8.5168	5.43944	0.0483471	0	ENSG00000083067	TRPM3
	chr6	46120275	46122400	L1MD1	-	LINE/L1	LINE	L1MD1	101.555	214.063	2.10785	0.0497261	4525	ENSG00000112796	ENPP5
											0
	chr6	187173	187799	LTR71B	+	LTR/ERV1	LTR	LTR71B	131.031	41.5861	-3.15085	0.00157873	-103832	ENSG00000112679	DUSP22
	chr18	47329457	47329961	LTR2C|LTR2C	+	LTR/ERV1	LTR	LTR2C	9.34028	1.35887	-6.87355	0.00557546	0	ENSG00000167315	ACAA2
	chr19	45218778	45219137	MSTA	-	LTR/ERVL-MaLR	LTR	MSTA	14.8594	2.90007	-5.12382	0.0190625	4793	ENSG00000213892	CEACAM16
	chr14	61566474	61566840	THE1D	+	LTR/ERVL-MaLR	LTR	THE1D	18.6742	4.71689	-3.95901	0.0217405	16024	ENSG00000139974	SLC38A6
	chr13	68365051	68365455	MER61D	-	LTR/ERV1	LTR	MER61D	4.04148	0.506232	-7.98345	0.0241821	-560584	ENSG00000184226	PCDH9
	chr19	55792583	55793017	MLT1D	-	LTR/ERVL-MaLR	LTR	MLT1D	21.1304	5.573	-3.79157	0.0287646	-424	ENSG00000160469	BRSK1
	chr9	45681922	45684224	THE1B|THE1B-int|THE1B	+	LTR/ERVL-MaLR	LTR	THE1B-int	5.90467	36.1573	6.1235	0.000228289	-42884	ENSG00000182368	NA
	chr10	80586366	80586953	ERV3-16A3_I-int	-	LTR/ERVL	LTR	ERV3-16A3_I-int	1.54077	10.2134	6.62876	0.00688258	-241840	ENSG00000108175	ZMIZ1
	chrX	62861583	62862031	MLT2A2	+	LTR/ERVL	LTR	MLT2A2	14.7956	52.4224	3.54311	0.00951125	0	ENSG00000131089	ARHGEF9
	chr7	42910175	42916003	LTR7|HERVH-int|HERVH-int|HERVH-int|HERVH-int|HERVH-int|HERVH-int|LTR7	-	LTR/ERV1	LTR	HERVH-int	0.945047	7.33635	7.76295	0.00951125	32323	ENSG00000136197	C7orf25
	chr13	97489014	97489386	MLT1J	-	LTR/ERVL-MaLR	LTR	MLT1J	141.337	310.514	2.19697	0.0107826	3344	ENSG00000185352	HS6ST3
	chr8	7105496	7109554	HERVE-int|HERVE-int	-	LTR/ERV1	LTR	HERVE-int	5.27068	25.0499	4.75269	0.0169381	103486	ENSG00000215372	ZNF705G
	chr16	61679353	61679808	MLT2B1	+	LTR/ERVL	LTR	MLT2B1	1.92139	11.3791	5.92234	0.0174582	1339	ENSG00000150394	CDH8
	chr2	77734851	77735611	ERVL-B4-int	+	LTR/ERVL	LTR	ERVL-B4-int	1.35187	7.99051	5.91073	0.0206929	0	ENSG00000176204	LRRTM4
	chr18	14074465	14075238	THE1B-int|THE1B	-	LTR/ERVL-MaLR	LTR	THE1B-int	46.1567	117.384	2.54316	0.021973	0	ENSG00000175322	ZNF519
	chr18	34363722	34364194	MLT1D	+	LTR/ERVL-MaLR	LTR	MLT1D	4.29585	20.7909	4.83978	0.0313535	0	ENSG00000134779	TPGS2
	chr14	53485715	53488896	MER34-int|MER34-int	+	LTR/ERV1	LTR	MER34-int	15.7289	44.8376	2.85066	0.0345404	21791	ENSG00000100523	DDHD1
	chr2	166844831	166845298	LTR33	-	LTR/ERVL	LTR	LTR33	33.5118	86.6063	2.58436	0.0438007	373	ENSG00000144285	SCN1A
	chr9	45689040	45690212	THE1B-int|THE1B	+	LTR/ERVL-MaLR	LTR	THE1B-int	1.27557	7.2038	5.6475	0.0446788	-36896	ENSG00000182368	NA
	chrX	53188296	53193008	LTR3A|HERVK3-int|HERVK3-int|HERVK3-int|HERVK3-int|LTR3A	-	LTR/ERVK	LTR	HERVK3-int	40.55	92.1038	2.27137	0.0452958	27496	ENSG00000126012	KDM5C
	chr7	9579342	9581736	MSTA|MSTA-int|MSTA	+	LTR/ERVL-MaLR	LTR	MSTA-int	0.88252	5.32953	6.039	0.0463546	786750	ENSG00000122584	NXPH1
	chr18	5748596	5749143	MLT1F2	+	LTR/ERVL-MaLR	LTR	MLT1F2	4.98847	19.9921	4.00767	0.0466925	-117898	ENSG00000082397	EPB41L3
	chr4	76509233	76509784	MLT1E2	+	LTR/ERVL-MaLR	LTR	MLT1E2	11.3753	35.6488	3.13387	0.0498563	0	ENSG00000138769	CDKL2
											0
	chr10	15117691	15118001	AluSx	+	SINE/Alu	SINE	AluSx	1218.45	597.816	-2.03817	2.1096e-07	1522	ENSG00000176244	ACBD7
	chr4	1698656	1698914	AluSz	+	SINE/Alu	SINE	AluSz	32.2706	3.90579	-8.26224	0.000228289	0	ENSG00000163950	SLBP
	chr2	80193372	80193661	AluJr	-	SINE/Alu	SINE	AluJr	18.2938	3.09448	-5.91176	0.0020598	0	ENSG00000066032	CTNNA2
	chr19	645321	645622	AluSc8	+	SINE/Alu	SINE	AluSc8	14.6921	2.39296	-6.13973	0.00323353	1619	ENSG00000070388	FGF22
	chr14	101327149	101327343	MIRb	+	SINE/MIR	SINE	MIRb	232.786	107.002	-2.17553	0.00463001	19650	ENSG00000254656	RTL1
	chr2	162834614	162834926	AluSz	+	SINE/Alu	SINE	AluSz	6.5236	0.846826	-7.7036	0.00977147	0	ENSG00000144290	SLC4A10
	chr1	67096208	67096516	AluSq2	+	SINE/Alu	SINE	AluSq2	6.58565	0.87434	-7.53214	0.00997121	0	ENSG00000118473	SGIP1
	chrX	70892863	70893183	AluSx	-	SINE/Alu	SINE	AluSx	44.9179	13.6981	-3.27913	0.0153447	-54497	ENSG00000186810	CXCR3
	chrX	73485137	73485432	AluSz	+	SINE/Alu	SINE	AluSz	14.4058	2.87322	-5.01381	0.0173529	-38594	ENSG00000187969	ZCCHC13
	chr9	108113533	108113843	AluSz6	+	SINE/Alu	SINE	AluSz6	7.30153	1.14188	-6.39431	0.0182247	0	ENSG00000070214	SLC44A1
	chr19	40721502	40721813	AluSx1	-	SINE/Alu	SINE	AluSx1	184.112	92.0524	-2.00007	0.0223568	21	ENSG00000130758	MAP3K10
	chr2	201288931	201289235	AluJr	+	SINE/Alu	SINE	AluJr	6.25201	0.977838	-6.39371	0.022766	0	ENSG00000196141	SPATS2L
	chr7	102176122	102176423	AluSx	-	SINE/Alu	SINE	AluSx	21.6005	5.86406	-3.68354	0.0267049	1943	ENSG00000168255	POLR2J3
	chr20	61483173	61483456	AluSz	-	SINE/Alu	SINE	AluSz	130.213	62.1878	-2.09387	0.032208	0	ENSG00000101190	TCFL5
	chr1	190421707	190422005	AluSx1	+	SINE/Alu	SINE	AluSx1	12.7006	2.57656	-4.92928	0.0345404	0	ENSG00000162670	BRINP3
	chr10	135356342	135356628	AluSc	-	SINE/Alu	SINE	AluSc	5.45575	0.872185	-6.25527	0.0435064	0	ENSG00000203772	SPRN
	chr10	105343192	105343489	AluJb	+	SINE/Alu	SINE	AluJb	5.90554	0.99669	-5.92515	0.0440462	0	ENSG00000107954	NEURL1
	chr9	87639342	87639525	MIRb	-	SINE/MIR	SINE	MIRb	161.36	427.299	2.64811	0.000228289	838	ENSG00000148053	NTRK2
	chr1	111140694	111140988	MamSINE1	+	SINE/tRNA-RTE	SINE	MamSINE1	131.614	340.708	2.58869	0.000277499	0	ENSG00000177301	KCNA2
	chr13	97487175	97487385	MIRb	-	SINE/MIR	SINE	MIRb	46.0358	142.393	3.09309	0.000961828	1505	ENSG00000185352	HS6ST3
	chr14	63169175	63169338	MIR	+	SINE/MIR	SINE	MIR	8.38469	40.5558	4.83688	0.0033015	3950	ENSG00000140015	KCNH5
	chr16	9850459	9850532	MIRb	+	SINE/MIR	SINE	MIRb	24.9336	78.1937	3.13608	0.00975454	1845	ENSG00000183454	GRIN2A
	chr2	163224294	163224518	MIRb	-	SINE/MIR	SINE	MIRb	4.00572	22.4584	5.60657	0.0106416	0	ENSG00000115271	GCA
	chr13	97489519	97489761	MIRc	-	SINE/MIR	SINE	MIRc	128.729	275.761	2.14218	0.0169381	3849	ENSG00000185352	HS6ST3
	chr15	88409258	88409480	MIRc	-	SINE/MIR	SINE	MIRc	10.3685	37.4216	3.60917	0.0190625	8751	ENSG00000140538	NTRK3
	chr16	9851878	9851964	MIRb	+	SINE/MIR	SINE	MIRb	30.3391	83.1927	2.7421	0.0196463	413	ENSG00000183454	GRIN2A
	chr8	22742697	22742929	MIRb	-	SINE/MIR	SINE	MIRb	1.85114	10.3671	5.60035	0.0313535	0	ENSG00000134020	PEBP4
	chrX	110369708	110369901	MIRc	+	SINE/MIR	SINE	MIRc	6.60434	26.0695	3.94734	0.0328672	0	ENSG00000077264	PAK3
	chr9	111903138	111903344	MIRb	+	SINE/MIR	SINE	MIRb	30.1213	74.9709	2.48896	0.0408013	0	ENSG00000260230	FRRS1L
	chr22	21211414	21211589	MIRb	-	SINE/MIR	SINE	MIRb	1.29493	7.18535	5.54883	0.0449395	0	ENSG00000241973	PI4KA
	chr18	44256851	44257024	MIR3	+	SINE/MIR	SINE	MIR3	30.8238	75.0847	2.43593	0.0452958	2058	ENSG00000101638	ST8SIA5
	chr9	125880418	125880517	MIRb	+	SINE/MIR	SINE	MIRb	9.97023	31.8005	3.18954	0.0491654	0	ENSG00000165209	STRBP

## Sheet: FCX-C9ALS vs Control
	GSE67196
	FRONTAL CORTEX
	C9ALS vs Control
	chr	start	end	repName	strand	class.fam	Class	unMerged	mean.Ctrl	mean.sALS	foldChange > 2X	padj < 0.5	dist2gene	gene.ens	gene.name
	chr9	97910057	97911521	Charlie1	+	DNA/hAT-Charlie	DNA	Charlie1	126.129	49.8145	-2.53197	0.0132577	0	ENSG00000158169	FANCC
	chrY	14803882	14804019	Tigger8	+	DNA/TcMar-Tigger	DNA	Tigger8	16.1498	2.87219	-5.62281	0.0210325	-9142	ENSG00000114374	USP9Y
	chrX	73045399	73045570	MER58C	+	DNA/hAT-Charlie	DNA	MER58C	2.1205	17.1319	8.07917	0.00291443	138463	ENSG00000204116	CHIC1
	chr19	50821775	50821956	MER58A	-	DNA/hAT-Charlie	DNA	MER58A	2.75012	18.4875	6.72246	0.0031491	0	ENSG00000131398	KCNC3
	chr19	40878794	40878903	MER3	-	DNA/hAT-Charlie	DNA	MER3	0.894191	7.46858	8.35232	0.00496326	0	ENSG00000105223	PLD3
	chr7	23348380	23348523	MER20	-	DNA/hAT-Charlie	DNA	MER20	1.17701	8.73553	7.42179	0.0069848	0	ENSG00000156928	MALSU1
	chr16	74344495	74344740	MER63B	-	DNA/hAT-Blackjack	DNA	MER63B	1.05971	8.13951	7.68086	0.00707989	4310	ENSG00000103035	PSMD7
	chr19	737278	737346	MER91A	-	DNA/hAT-Tip100	DNA	MER91A	0.990964	7.51055	7.57903	0.00777479	0	ENSG00000099864	PALM
	chr1	48846993	48847076	MER5A	-	DNA/hAT-Charlie	DNA	MER5A	0.726977	6.02899	8.29324	0.0101619	0	ENSG00000132122	SPATA6
	chr7	44263394	44263771	MER113	+	DNA/hAT-Charlie	DNA	MER113	3.61221	19.0216	5.26592	0.0121514	0	ENSG00000058404	CAMK2B
	chr17	41400370	41400459	MER96B	-	DNA/hAT-Tip100	DNA	MER96B	1.86334	11.7316	6.29602	0.0126443	28310	ENSG00000184988	TMEM106A
	chr14	77927872	77928221	Tigger9b	-	DNA/TcMar-Tigger	DNA	Tigger9b	0.985179	7.29076	7.40044	0.0127362	0	ENSG00000100591	AHSA1
	chr16	19876707	19876906	MER6B	+	DNA/TcMar-Tigger	DNA	MER6B	1.29865	8.77734	6.75883	0.0128366	0	ENSG00000167191	GPRC5B
	chr20	44465896	44466087	MER103C	+	DNA/hAT-Charlie	DNA	MER103C	1.16639	7.9781	6.83997	0.0136574	0	ENSG00000124104	SNX21
	chr16	22513393	22513782	MER1B	-	DNA/hAT-Charlie	DNA	MER1B	5.58755	23.7606	4.25241	0.0151578	0	ENSG00000243716	NPIPB5
	chr2	171856910	171858310	Tigger2	-	DNA/TcMar-Tigger	DNA	Tigger2	1.36002	8.79167	6.46434	0.0153347	0	ENSG00000198586	TLK1
	chr17	72853338	72853576	MamTip2	-	DNA/hAT-Tip100	DNA	MamTip2	0.643644	5.14017	7.98605	0.0159924	0	ENSG00000161509	GRIN2C
	chr6	167407891	167409228	Tigger2	-	DNA/TcMar-Tigger	DNA	Tigger2	1.48543	9.2805	6.2477	0.0160955	-3443	ENSG00000213066	FGFR1OP
	chr8	27457668	27457743	Charlie10b	+	DNA/hAT-Charlie	DNA	Charlie10b	1.5468	9.44691	6.10741	0.0170838	0	ENSG00000120885	CLU
	chr17	74907134	74907294	MER5B	-	DNA/hAT-Charlie	DNA	MER5B	0.932513	6.38671	6.84893	0.0195395	0	ENSG00000167889	MGAT5B
	chr14	38503019	38504910	Tigger1	-	DNA/TcMar-Tigger	DNA	Tigger1	0.801725	5.74492	7.16569	0.0202981	0	ENSG00000139865	TTC6
	chr22	50266779	50267342	Tigger1	-	DNA/TcMar-Tigger	DNA	Tigger1	1.73395	9.9037	5.71163	0.021969	0	ENSG00000100426	ZBED4
	chr15	78571311	78571435	Tigger15a	+	DNA/TcMar-Tigger	DNA	Tigger15a	0.774681	5.30174	6.84377	0.028819	0	ENSG00000140403	DNAJA4
	chr8	11208259	11210750	Charlie1	+	DNA/hAT-Charlie	DNA	Charlie1	0.539816	3.75568	6.95733	0.032372	-15162	ENSG00000184608	FAM167A-AS1
	chr16	2146113	2146454	Tigger3a	-	DNA/TcMar-Tigger	DNA	Tigger3a	1.1967	7.0426	5.88501	0.0326003	0	ENSG00000008710	PKD1
	chr12	121094840	121095039	MER3	+	DNA/hAT-Charlie	DNA	MER3	8.93006	29.952	3.35407	0.0351042	0	ENSG00000157782	CABP1
	chr19	35764328	35764449	MER5A	+	DNA/hAT-Charlie	DNA	MER5A	0.982617	5.92089	6.02563	0.0358393	0	ENSG00000105698	USF2
	chr21	38449295	38449348	Charlie2a	+	DNA/hAT-Charlie	DNA	Charlie2a	0.778293	5.09957	6.55225	0.0359644	0	ENSG00000182670	TTC3
	chr9	130148250	130148983	MER63C	-	DNA/hAT-Blackjack	DNA	MER63C	1.8905	10.02	5.30019	0.0362201	0	ENSG00000136895	GARNL3
	chr11	85384353	85386802	Tigger1	-	DNA/TcMar-Tigger	DNA	Tigger1	0.645323	4.3475	6.73693	0.0362201	0	ENSG00000137504	CREBZF
	chr17	41400201	41400327	MER33	-	DNA/hAT-Charlie	DNA	MER33	1.63994	8.6455	5.27184	0.040096	28141	ENSG00000184988	TMEM106A
	chr3	44722341	44724300	Tigger3	-	DNA/TcMar-Tigger	DNA	Tigger3	1.78604	9.29158	5.20233	0.0408261	20059	ENSG00000169981	ZNF35
	chr4	48834781	48834926	MER45A	+	DNA/hAT-Tip100	DNA	MER45A	1.36301	7.43123	5.45208	0.0417667	0	ENSG00000109180	OCIAD1
	chr8	134269574	134269921	Tigger3a	-	DNA/TcMar-Tigger	DNA	Tigger3a	1.35777	7.42616	5.46939	0.0452563	0	ENSG00000104419	NDRG1
	chr1	9799137	9799612	Charlie4a	+	DNA/hAT-Charlie	DNA	Charlie4a	1.30869	7.08131	5.41101	0.0452693	0	ENSG00000171603	CLSTN1
	chr21	15447674	15448435	FordPrefect	-	DNA/hAT-Tip100	DNA	FordPrefect	0.931141	5.38581	5.7841	0.0475292	32700	ENSG00000188992	LIPI
	chr1	113589415	113589610	Eutr15	+	DNA/hAT-Tip100?	DNA	Eutr15	0.87779	5.18384	5.90556	0.048985	-26222	ENSG00000198799	LRIG2
	chr10	124148341	124148933	Tigger1	-	DNA/TcMar-Tigger	DNA	Tigger1	1.13884	6.28358	5.51755	0.0498415	0	ENSG00000107679	PLEKHA1
	chr7	100727107	100727262	L2	+	LINE/L2	LINE	L2	33.5116	6.25586	-5.35683	0.00144424	-1459	ENSG00000169871	TRIM56
	chr1	29452287	29452637	L2b	+	LINE/L2	LINE	L2b	34.1814	8.22254	-4.15703	0.0101619	-1841	ENSG00000253304	TMEM200B
	chr5	161334125	161334678	L1MA8	+	LINE/L1	LINE	L1MA8	24.2611	5.49465	-4.41541	0.0163866	7151	ENSG00000022355	GABRA1
	chr4	139234603	139235075	L1PREC2	-	LINE/L1	LINE	L1PREC2	55.0341	18.6085	-2.95747	0.0201042	-71101	ENSG00000151012	SLC7A11
	chr4	176539059	176539814	L1ME3A	+	LINE/L1	LINE	L1ME3A	83.1471	32.9018	-2.52713	0.0269143	14272	ENSG00000150625	GPM6A
	chr7	93787462	93789850	L1PA3	+	LINE/L1	LINE	L1PA3	19.0856	4.03612	-4.7287	0.031996	-153769	ENSG00000105829	BET1
	chr16	31223139	31223603	L2a	-	LINE/L2	LINE	L2a	12.7253	2.45886	-5.17531	0.0322979	-1740	ENSG00000177238	TRIM72
	chr5	68919995	68920539	L1MB5	-	LINE/L1	LINE	L1MB5	14.623	3.10063	-4.71614	0.0436393	29446	ENSG00000183474	GTF2H2C
	chr6	6363306	6363429	L2a	-	LINE/L2	LINE	L2a	11.6817	2.3364	-4.99985	0.0442361	-42061	ENSG00000124491	F13A1
	chr13	68365864	68366106	L1ME3C	-	LINE/L1	LINE	L1ME3C	3.49947	0.509501	-6.86843	0.0459855	-561397	ENSG00000184226	PCDH9
	chr6	42639176	42639778	L2c	+	LINE/L2	LINE	L2c	1.17669	14.2166	12.0819	2.94586e-05	0	ENSG00000024048	UBR2
	chr11	84643444	84645548	L1PA8A	-	LINE/L1	LINE	L1PA8A	0.855915	10.4158	12.1692	0.000106669	0	ENSG00000150672	DLG2
	chr18	19296823	19298357	L1PB1	+	LINE/L1	LINE	L1PB1	1.17457	11.9787	10.1984	0.000451604	0	ENSG00000101752	MIB1
	chr12	57061236	57061609	L1MB1	+	LINE/L1	LINE	L1MB1	1.17403	11.8559	10.0984	0.000470499	0	ENSG00000110958	PTGES3
	chr10	49556926	49559315	L1PA7	+	LINE/L1	LINE	L1PA7	0.539816	6.72109	12.4507	0.000859922	0	ENSG00000107643	MAPK8
	chr4	2918260	2920564	L1PA7	-	LINE/L1	LINE	L1PA7	1.30411	11.6455	8.92979	0.00135863	0	ENSG00000087274	ADD1
	chr18	19318798	19319586	L1P2	+	LINE/L1	LINE	L1P2	0.539816	6.35026	11.7638	0.00135863	0	ENSG00000101752	MIB1
	chr17	44082450	44082791	L4_C_Mam	+	LINE/RTE-X	LINE	L4_C_Mam	1.05009	9.44797	8.99732	0.00169996	0	ENSG00000186868	MAPT
	chr1	33257734	33258210	L1MEg	+	LINE/L1	LINE	L1MEg	0.643644	6.90126	10.7222	0.00208607	0	ENSG00000134684	YARS
	chr18	44322583	44328199	L1PA6	+	LINE/L1	LINE	L1PA6	1.3781	11.5238	8.36206	0.00212436	0	ENSG00000101638	ST8SIA5
	chr4	174381148	174384290	L1MB4	+	LINE/L1	LINE	L1MB4	0.688747	7.11507	10.3305	0.00212436	-53618	ENSG00000164106	SCRG1
	chr2	191104677	191107353	L1PA8	-	LINE/L1	LINE	L1PA8	5.60473	29.6322	5.28699	0.00291443	0	ENSG00000198130	HIBCH
	chr6	31799058	31799281	L1MA7	+	LINE/L1	LINE	L1MA7	4.5667	25.8817	5.66749	0.00291443	1028	ENSG00000204388	HSPA1B
	chr4	118363419	118368185	L1MA4A	-	LINE/L1	LINE	L1MA4A	0.768397	7.1809	9.3453	0.00291443	-356684	ENSG00000174599	TRAM1L1
	chr3	9574822	9575184	L1ME3A	+	LINE/L1	LINE	L1ME3A	0.608981	6.29697	10.3402	0.00294415	0	ENSG00000156959	LHFPL4
	chr16	15679020	15679406	L1MEd	+	LINE/L1	LINE	L1MEd	0.608981	6.11872	10.0475	0.0031491	0	ENSG00000166780	C16orf45
	chr18	19315049	19318486	L1P2	+	LINE/L1	LINE	L1P2	1.3228	10.3393	7.81625	0.00346212	0	ENSG00000101752	MIB1
	chr19	430870	431128	L2b	+	LINE/L2	LINE	L2b	1.0968	8.9183	8.13118	0.00349657	0	ENSG00000129946	SHC2
	chr2	50478251	50479371	L1PA10	-	LINE/L1	LINE	L1PA10	1.4312	10.7989	7.54536	0.00363952	0	ENSG00000179915	NRXN1
	chr16	19720903	19721086	L2a	+	LINE/L2	LINE	L2a	0.916794	7.90242	8.61963	0.00363952	0	ENSG00000103550	KNOP1
	chr7	44587729	44589067	L1M4	+	LINE/L1	LINE	L1M4	1.11596	9.15906	8.20736	0.00379578	-6816	ENSG00000015520	NPC1L1
	chr5	176038736	176039775	L2	-	LINE/L2	LINE	L2	1.41019	10.6946	7.58384	0.00390446	-1603	ENSG00000169258	GPRIN1
	chr14	101297698	101297917	L2	+	LINE/L2	LINE	L2	129.149	286.815	2.2208	0.00430392	-2162	ENSG00000267918	NA
	chr10	111972065	111972310	L2d	+	LINE/L2	LINE	L2d	0.825271	7.42845	9.00123	0.00430392	0	ENSG00000119950	MXI1
	chr3	42736565	42738304	L2	+	LINE/L2	LINE	L2	57.5194	148.769	2.58641	0.00496326	0	ENSG00000010282	HHATL
	chr2	191089062	191091039	L1PA5	+	LINE/L1	LINE	L1PA5	2.53892	16.5762	6.52885	0.00496326	0	ENSG00000198130	HIBCH
	chr15	63924040	63924439	L2	+	LINE/L2	LINE	L2	0.608981	5.76864	9.47261	0.00496326	0	ENSG00000103657	HERC1
	chr1	6344941	6345166	L2c	+	LINE/L2	LINE	L2c	0.901434	7.35257	8.15653	0.00600101	0	ENSG00000097021	ACOT7
	chr9	130995222	130995347	L2c	-	LINE/L2	LINE	L2c	5.00225	25.2479	5.0473	0.00619874	0	ENSG00000106976	DNM1
	chr10	101134485	101135271	L2c	-	LINE/L2	LINE	L2c	1.30111	9.56613	7.35229	0.00619874	0	ENSG00000119946	CNNM1
	chr14	101319925	101320152	L1ME4c	-	LINE/L1	LINE	L1ME4c	61.8303	154.106	2.4924	0.00623078	-24389	ENSG00000267918	NA
	chr12	50276550	50277722	L2a	-	LINE/L2	LINE	L2a	3.56302	20.3929	5.72348	0.00624885	0	ENSG00000135472	FAIM2
	chr2	132221835	132222323	L1ME3A	+	LINE/L1	LINE	L1ME3A	3.16208	18.7877	5.94159	0.00684417	151	ENSG00000173272	MZT2A
	chr19	5588115	5588905	L1MB7	+	LINE/L1	LINE	L1MB7	1.1234	8.32807	7.41326	0.00690614	0	ENSG00000130254	SAFB2
	chr3	58261371	58267456	L1PA6	-	LINE/L1	LINE	L1PA6	3.81543	21.0055	5.50541	0.00707989	0	ENSG00000163686	ABHD6
	chr15	44651819	44656405	L1PA3	+	LINE/L1	LINE	L1PA3	1.64061	11.2913	6.88237	0.00707989	0	ENSG00000166734	CASC4
	chr1	67124519	67124968	L2d2	-	LINE/L2	LINE	L2d2	2.47387	15.4419	6.24202	0.00725967	0	ENSG00000118473	SGIP1
	chr18	19295101	19296530	L1PB1	+	LINE/L1	LINE	L1PB1	1.18282	8.62805	7.29447	0.00764019	0	ENSG00000101752	MIB1
	chr14	101323320	101323382	L2a	+	LINE/L2	LINE	L2a	43.5981	114.203	2.61944	0.00836969	23611	ENSG00000254656	RTL1
	chr19	55950700	55950980	L2c	+	LINE/L2	LINE	L2c	1.14119	8.24035	7.22083	0.00837076	0	ENSG00000187902	SHISA7
	chr13	53258966	53259204	L1MDa	-	LINE/L1	LINE	L1MDa	0.608981	5.3425	8.77286	0.00853485	0	ENSG00000165416	SUGT1
	chr5	179248968	179249360	L1MB8	-	LINE/L1	LINE	L1MB8	1.70517	11.3752	6.67099	0.00888239	0	ENSG00000161011	SQSTM1
	chr19	35828161	35828556	L2a	-	LINE/L2	LINE	L2a	1.7141	11.2323	6.55288	0.0101517	0	ENSG00000012124	CD22
	chr16	67569081	67569388	L2	-	LINE/L2	LINE	L2	1.58256	10.4973	6.63307	0.0101517	0	ENSG00000039523	FAM65A
	chr20	39795594	39795703	L2b	-	LINE/L2	LINE	L2b	1.79814	11.6222	6.46347	0.0101619	0	ENSG00000124181	PLCG1
	chr3	195442065	195442366	L1ME3	+	LINE/L1	LINE	L1ME3	1.69212	10.9829	6.49064	0.0104391	-5388	ENSG00000176945	MUC20
	chrX	73042269	73042349	L2a	+	LINE/L2	LINE	L2a	2.83533	17.7524	6.26114	0.0106524	135333	ENSG00000204116	CHIC1
	chr17	15903972	15904900	L2c	+	LINE/L2	LINE	L2c	1.54756	10.2634	6.63199	0.0107948	0	ENSG00000011295	TTC19
	chr2	160094045	160094702	L1MC5a	-	LINE/L1	LINE	L1MC5a	1.25074	8.60418	6.8793	0.01184	0	ENSG00000196151	WDSUB1
	chr5	14711717	14712881	L2	+	LINE/L2	LINE	L2	17.1324	54.1585	3.16117	0.0118829	0	ENSG00000154122	ANKH
	chr11	67063237	67063809	L1MB7	-	LINE/L1	LINE	L1MB7	1.95065	12.2787	6.29465	0.0121514	0	ENSG00000172932	ANKRD13D
	chr4	770700	771313	L1ME1	-	LINE/L1	LINE	L1ME1	46.1574	115.6	2.50447	0.0124243	6273	ENSG00000185619	PCGF3
	chr1	160056637	160057020	L3	+	LINE/CR1	LINE	L3	39.8287	102.907	2.58375	0.0126443	0	ENSG00000162728	KCNJ9
	chr12	50285757	50286916	L2	+	LINE/L2	LINE	L2	3.65121	19.0833	5.22658	0.0126443	0	ENSG00000135472	FAIM2
	chr22	24005171	24011325	L1PA4	+	LINE/L1	LINE	L1PA4	0.963144	6.99881	7.26662	0.0126443	-18999	ENSG00000159496	RGL4
	chr19	41079228	41079279	L2c	-	LINE/L2	LINE	L2c	1.29617	8.55475	6.60004	0.0128	0	ENSG00000160460	SPTBN4
	chr8	124317453	124318340	L1MB3	-	LINE/L1	LINE	L1MB3	0.87779	6.55858	7.47169	0.0132171	13751	ENSG00000156802	ATAD2
	chr17	56398205	56398658	L2b	+	LINE/L2	LINE	L2b	2.92874	16.076	5.48903	0.0135822	0	ENSG00000005379	TSPOAP1
	chr22	50641810	50642606	L1M4	+	LINE/L1	LINE	L1M4	10.8114	38.4034	3.55213	0.0136574	0	ENSG00000073169	SELO
	chr8	144086735	144090697	L1PA13	-	LINE/L1	LINE	L1PA13	2.81396	15.6703	5.56878	0.0136574	-8703	ENSG00000160932	LY6E
	chr1	145780791	145785083	L1PA10	+	LINE/L1	LINE	L1PA10	1.31903	8.64311	6.55261	0.0136574	0	ENSG00000117262	GPR89A
	chr8	120577594	120578422	L2a	+	LINE/L2	LINE	L2a	0.770159	5.92974	7.69937	0.0136873	0	ENSG00000136960	ENPP2
	chr1	29509588	29510349	L1ME4b	-	LINE/L1	LINE	L1ME4b	1.14805	7.72546	6.72921	0.0141861	-1090	ENSG00000116350	SRSF4
	chr10	15157047	15160220	L1MDa	+	LINE/L1	LINE	L1MDa	1.02563	7.15141	6.97272	0.0141861	0	ENSG00000152464	RPP38
	chr11	65537975	65538213	L1MC4	-	LINE/L1	LINE	L1MC4	1.57503	9.9424	6.31253	0.0142072	5152	ENSG00000254470	AP5B1
	chr3	120317224	120318434	L2a	-	LINE/L2	LINE	L2a	4.52786	21.697	4.79189	0.0142092	0	ENSG00000065518	NDUFB4
	chr11	377899	378022	L2c	-	LINE/L2	LINE	L2c	2.03008	12.2412	6.02989	0.0142319	0	ENSG00000182272	B4GALNT4
	chr14	101320698	101320846	L3	+	LINE/CR1	LINE	L3	45.8413	113.76	2.4816	0.0148654	-25162	ENSG00000267918	NA
	chr19	7752025	7752208	L2	-	LINE/L2	LINE	L2	31.2032	82.4693	2.64298	0.0148654	1437	ENSG00000104921	FCER2
	chr11	63592031	63592188	L2a	+	LINE/L2	LINE	L2a	0.879083	6.45645	7.34452	0.0151578	0	ENSG00000168005	C11orf84
	chr1	63968187	63972014	L1PA4	-	LINE/L1	LINE	L1PA4	1.18154	7.81874	6.61739	0.0153347	0	ENSG00000142856	ITGB3BP
	chr11	12802088	12803387	L1MB8	+	LINE/L1	LINE	L1MB8	1.04637	7.02817	6.71672	0.0153347	0	ENSG00000187079	TEAD1
	chr1	25818789	25819204	L2a	-	LINE/L2	LINE	L2a	1.24068	8.10537	6.53303	0.0154958	0	ENSG00000204178	TMEM57
	chr11	63592251	63593119	L2a	+	LINE/L2	LINE	L2a	4.14014	20.0049	4.83193	0.0157115	0	ENSG00000168005	C11orf84
	chr17	2563525	2564938	L1PA8	-	LINE/L1	LINE	L1PA8	1.3255	8.56532	6.46193	0.0157115	0	ENSG00000007168	PAFAH1B1
	chr13	78282611	78283918	L1PA7	+	LINE/L1	LINE	L1PA7	2.01775	11.939	5.91696	0.0159556	0	ENSG00000139737	SLAIN1
	chr19	17601284	17601508	L1MC5	-	LINE/L1	LINE	L1MC5	1.73961	10.5548	6.06732	0.0160955	0	ENSG00000130304	SLC27A1
	chr19	10092993	10093312	L2a	+	LINE/L2	LINE	L2a	1.0236	6.96832	6.80767	0.0160955	0	ENSG00000080573	COL5A3
	chr14	50917538	50918254	L1M4a1	+	LINE/L1	LINE	L1M4a1	0.826028	6.09907	7.38361	0.0160955	0	ENSG00000012983	MAP4K5
	chr10	71806181	71806496	L1MA9	+	LINE/L1	LINE	L1MA9	0.539816	4.33012	8.02146	0.0162108	-6057	ENSG00000099284	H2AFY2
	chr12	99208884	99210035	L2a	+	LINE/L2	LINE	L2a	3.00073	15.8973	5.29781	0.0163866	0	ENSG00000185046	ANKS1B
	chr1	7873579	7875041	L1MD3	+	LINE/L1	LINE	L1MD3	2.12591	12.3522	5.81031	0.0163866	0	ENSG00000049246	PER3
	chr1	68832447	68832653	L2	+	LINE/L2	LINE	L2	2.12855	12.6365	5.93666	0.0163866	61853	ENSG00000116745	RPE65
	chr3	52260378	52260792	L2b	+	LINE/L2	LINE	L2b	0.821307	5.95608	7.25195	0.0163866	0	ENSG00000239732	TLR9
	chr1	2009068	2010283	HAL1	-	LINE/L1	LINE	HAL1	1.26423	8.1658	6.4591	0.0164194	0	ENSG00000067606	PRKCZ
	chr4	774278	774336	L1MC3	-	LINE/L1	LINE	L1MC3	4.71094	21.2816	4.51748	0.0166102	4410	ENSG00000168993	CPLX1
	chr7	129273925	129274628	L1MC2	-	LINE/L1	LINE	L1MC2	9.3589	33.0073	3.52683	0.0168859	0	ENSG00000106459	NRF1
	chr16	70714485	70714570	L3	-	LINE/CR1	LINE	L3	3.77115	18.3655	4.87001	0.0168859	0	ENSG00000132613	MTSS1L
	chr22	48904485	48905410	L1MA5	-	LINE/L1	LINE	L1MA5	1.06176	7.02147	6.61304	0.0170544	0	ENSG00000219438	FAM19A5
	chr11	61286916	61287279	L1MD3	+	LINE/L1	LINE	L1MD3	1.21808	7.82195	6.42156	0.0173206	0	ENSG00000011347	SYT7
	chr1	27269012	27269111	L2b	+	LINE/L2	LINE	L2b	0.610875	4.77143	7.81082	0.0173417	0	ENSG00000090273	NUDC
	chr3	9748161	9748755	L2a	-	LINE/L2	LINE	L2a	0.986689	6.71648	6.80709	0.0173947	0	ENSG00000144550	CPNE9
	chr22	50257293	50258104	L1MC5	-	LINE/L1	LINE	L1MC5	1.21949	7.82126	6.41353	0.0174898	0	ENSG00000100426	ZBED4
	chr6	159442429	159444393	L1MEf	+	LINE/L1	LINE	L1MEf	1.35304	8.51441	6.29278	0.017535	11108	ENSG00000164691	TAGAP
	chr2	25055825	25056599	L2a	+	LINE/L2	LINE	L2a	1.41859	8.71035	6.14016	0.0176818	0	ENSG00000138031	ADCY3
	chr14	105711946	105712428	L1M3	+	LINE/L1	LINE	L1M3	0.768947	5.61469	7.30179	0.0179074	0	ENSG00000185024	BRF1
	chr19	6038364	6039461	L1ME1	+	LINE/L1	LINE	L1ME1	0.85653	6.04397	7.05634	0.0183885	0	ENSG00000087903	RFX2
	chrX	115076381	115083102	L1PB1	+	LINE/L1	LINE	L1PB1	4.29066	19.7549	4.60416	0.018431	-122713	ENSG00000228532	RP1-241P17.4
	chr2	191091350	191093284	L1PA5	+	LINE/L1	LINE	L1PA5	2.00074	11.4528	5.72429	0.0185581	0	ENSG00000198130	HIBCH
	chr19	18997800	18998306	L1MB5	+	LINE/L1	LINE	L1MB5	2.05129	11.5818	5.64611	0.0187686	0	ENSG00000130283	GDF1
	chr6	80287374	80293483	L1PA6	+	LINE/L1	LINE	L1PA6	13.0133	41.3565	3.17801	0.0188325	-40200	ENSG00000135338	LCA5
	chr1	147713996	147715318	L1MCa	+	LINE/L1	LINE	L1MCa	1.4991	9.01583	6.01418	0.0193378	-79111	ENSG00000203836	NA
	chr16	74351355	74351718	L1M5	-	LINE/L1	LINE	L1M5	1.48329	8.92441	6.01664	0.0193783	11170	ENSG00000103035	PSMD7
	chr9	136446536	136447249	L1MC5a	-	LINE/L1	LINE	L1MC5a	1.84203	10.6378	5.77505	0.0194385	0	ENSG00000196990	FAM163B
	chr7	762922	763216	L1MDa	-	LINE/L1	LINE	L1MDa	0.609876	4.69234	7.69391	0.0197684	0	ENSG00000188191	PRKAR1B
	chr9	114126513	114127309	L1MC4	+	LINE/L1	LINE	L1MC4	1.29831	8.03022	6.18511	0.0201042	0	ENSG00000136813	KIAA0368
	chr11	20092505	20096486	L1PA7	-	LINE/L1	LINE	L1PA7	3.33293	16.4607	4.9388	0.0201055	0	ENSG00000166833	NAV2
	chr17	36630535	36631067	L2	-	LINE/L2	LINE	L2	1.63422	9.60575	5.87789	0.0201055	0	ENSG00000225485	NA
	chr7	313346	313772	L1M4	-	LINE/L1	LINE	L1M4	0.958955	6.49161	6.76946	0.0202068	9277	ENSG00000269396	NA
	chr17	18437724	18440252	L1PB1	-	LINE/L1	LINE	L1PB1	4.17821	19.1079	4.57322	0.0202759	-7565	ENSG00000213077	FAM106A
	chr2	6106515	6108056	L1MA4A	-	LINE/L1	LINE	L1MA4A	0.539816	4.11992	7.63207	0.0202759	-3657	ENSG00000272268	NA
	chr2	9561876	9562055	L2	+	LINE/L2	LINE	L2	0.989035	6.59076	6.66383	0.0202967	0	ENSG00000119185	ITGB1BP1
	chr14	73734449	73734859	L2	+	LINE/L2	LINE	L2	1.11379	7.0462	6.3263	0.0206131	0	ENSG00000100767	PAPLN
	chr9	34213528	34215684	L1PB1	+	LINE/L1	LINE	L1PB1	1.50212	8.92407	5.94097	0.0209112	0	ENSG00000165006	UBAP1
	chr17	62908475	62908881	L1ME1	+	LINE/L1	LINE	L1ME1	0.685661	5.09563	7.43171	0.0210325	0	ENSG00000176809	LRRC37A3
	chr17	72851829	72852441	L3	-	LINE/CR1	LINE	L3	1.38772	8.39126	6.04679	0.0212185	0	ENSG00000161509	GRIN2C
	chr20	402282	402568	L2	-	LINE/L2	LINE	L2	11.5134	37.7214	3.27632	0.0219078	0	ENSG00000125826	RBCK1
	chr11	65205862	65206855	L1MB7	-	LINE/L1	LINE	L1MB7	13.6186	42.2362	3.10135	0.0221991	-15874	ENSG00000173727	CMB9-22P13.1
	chr17	62764608	62765647	L1ME4b	+	LINE/L1	LINE	L1ME4b	1.33465	8.04917	6.03092	0.0226851	84784	ENSG00000176809	LRRC37A3
	chr10	103436837	103437396	L1ME2z	+	LINE/L1	LINE	L1ME2z	0.728065	5.1813	7.11654	0.0227235	0	ENSG00000107829	FBXW4
	chr14	101320163	101320303	L2c	+	LINE/L2	LINE	L2c	62.5621	139.675	2.23259	0.0228701	-24627	ENSG00000267918	NA
	chr5	180279756	180282045	L1MC4a	+	LINE/L1	LINE	L1MC4a	0.799797	5.59897	7.00049	0.0228885	0	ENSG00000196670	ZFP62
	chr4	771598	772384	L1ME1	-	LINE/L1	LINE	L1ME1	36.4668	89.6805	2.45924	0.0231149	6362	ENSG00000168993	CPLX1
	chr12	123403305	123403710	L1MB5	-	LINE/L1	LINE	L1MB5	2.09523	11.5134	5.49503	0.023194	1789	ENSG00000150967	ABCB9
	chr2	238815665	238817052	L1MCc	-	LINE/L1	LINE	L1MCc	1.86668	10.4831	5.61591	0.0232646	0	ENSG00000132329	RAMP1
	chr11	11935449	11937231	L1MD2	+	LINE/L1	LINE	L1MD2	1.13302	7.11528	6.2799	0.0232646	0	ENSG00000170242	USP47
	chr14	101320490	101320662	L1ME4c	-	LINE/L1	LINE	L1ME4c	60.6701	136.227	2.24537	0.0234099	-24954	ENSG00000267918	NA
	chr19	13443934	13444252	L2a	+	LINE/L2	LINE	L2a	2.16085	11.6796	5.40511	0.0234758	0	ENSG00000141837	CACNA1A
	chr2	96483269	96484526	L1PA10	-	LINE/L1	LINE	L1PA10	16.6659	48.1075	2.88659	0.0236732	30062	ENSG00000174501	ANKRD36C
	chr22	22631183	22637196	L1PA3	-	LINE/L1	LINE	L1PA3	11.437	36.8868	3.22522	0.0236732	31257	ENSG00000169575	VPREB1
	chr4	128597764	128603911	L1PA3	+	LINE/L1	LINE	L1PA3	3.11944	15.3598	4.92389	0.0236732	0	ENSG00000164066	INTU
	chr8	145975397	145976231	L1MC1	-	LINE/L1	LINE	L1MC1	2.91724	14.5713	4.9949	0.0236732	0	ENSG00000198169	ZNF251
	chr1	7876474	7877792	L1MD3	+	LINE/L1	LINE	L1MD3	1.46311	8.61419	5.8876	0.0236732	0	ENSG00000049246	PER3
	chr3	101539059	101539865	L1PA14	+	LINE/L1	LINE	L1PA14	0.92493	6.02645	6.51558	0.0236732	0	ENSG00000144815	NXPE3
	chr9	140102028	140102288	L2c	-	LINE/L2	LINE	L2c	0.872417	5.82204	6.67345	0.0236732	0	ENSG00000188566	NDOR1
	chr8	22008700	22008925	L2c	+	LINE/L2	LINE	L2c	0.867853	5.80509	6.68903	0.0236732	0	ENSG00000168481	LGI3
	chr10	97080592	97080722	L2d2	+	LINE/L2	LINE	L2d2	0.609381	4.51727	7.41288	0.0236732	0	ENSG00000095637	SORBS1
	chr9	45684232	45685980	L1PREC2	+	LINE/L1	LINE	L1PREC2	1.54934	9.41342	6.07577	0.0237751	-41128	ENSG00000182368	NA
	chr10	99640277	99641369	L2b	+	LINE/L2	LINE	L2b	2.36719	12.4628	5.2648	0.024444	0	ENSG00000095713	CRTAC1
	chr6	127671145	127672325	L1M2	+	LINE/L1	LINE	L1M2	0.774117	5.28612	6.82857	0.0246092	-6392	ENSG00000093144	ECHDC1
	chr22	27070841	27070953	L2b	-	LINE/L2	LINE	L2b	104.015	212.312	2.04117	0.0248123	44206	ENSG00000196431	CRYBA4
	chr4	169899476	169901604	L1PA15	+	LINE/L1	LINE	L1PA15	0.823979	5.64814	6.85471	0.0249713	0	ENSG00000145439	CBR4
	chr17	41972319	41972470	L1ME3Cz	+	LINE/L1	LINE	L1ME3Cz	0.539816	3.93923	7.29735	0.0251195	0	ENSG00000108852	MPP2
	chr3	195433205	195433854	L1MB7	-	LINE/L1	LINE	L1MB7	1.11522	6.97127	6.25106	0.0254584	-13900	ENSG00000176945	MUC20
	chr13	31712133	31712348	L2a	+	LINE/L2	LINE	L2a	0.780242	5.25936	6.74067	0.026472	0	ENSG00000120694	HSPH1
	chr7	66169896	66169985	L1MC	-	LINE/L1	LINE	L1MC	0.539816	3.89423	7.21398	0.0267918	0	ENSG00000243335	KCTD7
	chr15	83329805	83330111	L2	+	LINE/L2	LINE	L2	1.73586	9.67333	5.57265	0.0268164	0	ENSG00000103723	AP3B2
	chr21	38418828	38423091	L1PB1	+	LINE/L1	LINE	L1PB1	1.03887	6.59869	6.35182	0.0268164	8380	ENSG00000185808	PIGP
	chr10	35612156	35612664	L1ME2	+	LINE/L1	LINE	L1ME2	2.32279	12.1212	5.21838	0.0269376	0	ENSG00000108100	CCNY
	chr19	42519068	42519669	L1MEc	+	LINE/L1	LINE	L1MEc	0.901034	5.87616	6.52158	0.0269376	0	ENSG00000105737	GRIK5
	chr6	141797859	141799147	L1MEg1	+	LINE/L1	LINE	L1MEg1	1.3816	8.17153	5.91455	0.0272077	580321	ENSG00000135577	NMBR
	chr16	75294108	75294255	L1ME3	+	LINE/L1	LINE	L1ME3	0.725337	5.05427	6.96817	0.0272077	0	ENSG00000050820	BCAR1
	chr11	65196353	65196948	L1ME4a	-	LINE/L1	LINE	L1ME4a	7.85075	27.8966	3.55337	0.0272504	15358	ENSG00000126391	FRMD8
	chr1	181695350	181696686	L2a	-	LINE/L2	LINE	L2a	0.770159	5.24876	6.81516	0.0273542	0	ENSG00000198216	CACNA1E
	chr3	107045055	107045273	L2b	+	LINE/L2	LINE	L2b	1.41795	8.15238	5.74942	0.0280227	-50916	ENSG00000138483	CCDC54
	chr19	54398012	54398281	L2b	-	LINE/L2	LINE	L2b	0.689176	4.85344	7.04239	0.0280722	0	ENSG00000126583	PRKCG
	chr10	87596005	87602239	L1PA13	+	LINE/L1	LINE	L1PA13	1.28627	7.5777	5.89122	0.0284747	0	ENSG00000182771	GRID1
	chr11	67064393	67064684	L1MB7	-	LINE/L1	LINE	L1MB7	1.40269	8.05319	5.74124	0.0295135	0	ENSG00000172932	ANKRD13D
	chr19	13323647	13324452	L2a	+	LINE/L2	LINE	L2a	4.34022	18.2042	4.1943	0.029683	0	ENSG00000141837	CACNA1A
	chr3	42693704	42693938	L2b	+	LINE/L2	LINE	L2b	3.03926	14.7193	4.84306	0.029683	-1239	ENSG00000114853	ZBTB47
	chr4	186303023	186304233	L1MB7	-	LINE/L1	LINE	L1MB7	2.29559	11.897	5.18255	0.029683	0	ENSG00000109771	LRP2BP
	chr14	93414133	93414702	L1MB7	+	LINE/L1	LINE	L1MB7	1.22941	7.21575	5.86927	0.0302747	0	ENSG00000100605	ITPK1
	chr19	42477719	42477940	L2a	+	LINE/L2	LINE	L2a	1.46228	8.21642	5.61889	0.0304477	0	ENSG00000105409	ATP1A3
	chr9	88332595	88338733	L1PA6	-	LINE/L1	LINE	L1PA6	1.37396	7.87227	5.7296	0.0304477	0	ENSG00000135049	AGTPBP1
	chr1	219507634	219507826	L2b	+	LINE/L2	LINE	L2b	1.31717	7.61392	5.7805	0.0304477	121428	ENSG00000143353	LYPLAL1
	chr10	14169733	14169863	L2d2	+	LINE/L2	LINE	L2d2	1.14982	6.66141	5.79342	0.0304477	0	ENSG00000151474	FRMD4A
	chrX	73044308	73044351	L2b	+	LINE/L2	LINE	L2b	1.55549	9.2562	5.95068	0.0304477	137372	ENSG00000204116	CHIC1
	chr2	27329050	27329476	L1MEd	+	LINE/L1	LINE	L1MEd	1.13983	6.79523	5.96159	0.0304477	0	ENSG00000138028	CGREF1
	chr16	21886765	21886966	L2a	-	LINE/L2	LINE	L2a	0.823365	5.35068	6.49855	0.0304477	0	ENSG00000185864	NPIPB4
	chr10	124243028	124243578	L1M5	-	LINE/L1	LINE	L1M5	3.23145	15.1228	4.67986	0.0306942	0	ENSG00000166033	HTRA1
	chr2	96492730	96496512	L1PA12	-	LINE/L1	LINE	L1PA12	25.6461	65.7748	2.5647	0.0307114	18076	ENSG00000174501	ANKRD36C
	chr2	11802917	11804082	HAL1	+	LINE/L1	LINE	HAL1	0.608981	4.24197	6.96568	0.0308615	0	ENSG00000169006	NTSR2
	chr3	133270182	133276330	L1PA3	+	LINE/L1	LINE	L1PA3	0.645323	4.52027	7.00465	0.0314386	-16245	ENSG00000091527	CDV3
	chr20	42890114	42891124	L2b	-	LINE/L2	LINE	L2b	4.37217	18.4722	4.22494	0.031572	0	ENSG00000124194	GDAP1L1
	chr11	62654537	62654868	L2a	-	LINE/L2	LINE	L2a	1.27539	7.31043	5.73191	0.031996	0	ENSG00000168003	SLC3A2
	chr19	47762087	47762760	L2b	-	LINE/L2	LINE	L2b	1.02102	6.27643	6.14724	0.031996	0	ENSG00000105321	CCDC9
	chr7	24775427	24779431	L1MA3	+	LINE/L1	LINE	L1MA3	1.2654	7.30314	5.77139	0.0320189	0	ENSG00000105928	DFNA5
	chr19	50820773	50821035	L2b	+	LINE/L2	LINE	L2b	8.15339	27.6266	3.38835	0.0323813	0	ENSG00000131398	KCNC3
	chr19	40865943	40866294	L2a	+	LINE/L2	LINE	L2a	3.51888	15.8469	4.5034	0.0323813	0	ENSG00000105223	PLD3
	chr2	96481663	96481968	L1PREC2	-	LINE/L1	LINE	L1PREC2	2.29297	11.6115	5.06397	0.0330811	32620	ENSG00000174501	ANKRD36C
	chr2	134140644	134146756	L1PA5	-	LINE/L1	LINE	L1PA5	0.643644	4.48397	6.96655	0.0330811	0	ENSG00000176771	NCKAP5
	chr15	91460503	91460772	L2c	-	LINE/L2	LINE	L2c	2.00019	10.4728	5.23589	0.0331852	0	ENSG00000196547	MAN2A2
	chr1	47113101	47113679	L1ME1	-	LINE/L1	LINE	L1ME1	0.717632	4.87286	6.79019	0.033793	0	ENSG00000123472	ATPAF1
	chr10	1267357	1273495	L1PA4	-	LINE/L1	LINE	L1PA4	21.7287	58.1612	2.6767	0.0338403	0	ENSG00000185736	ADARB2
	chr6	31798645	31798773	L1MA7	+	LINE/L1	LINE	L1MA7	5.56826	21.3326	3.83111	0.0341108	615	ENSG00000204388	HSPA1B
	chr20	42905917	42906511	L2a	-	LINE/L2	LINE	L2a	1.57115	8.54731	5.44015	0.0341569	0	ENSG00000124194	GDAP1L1
	chr4	87108936	87112706	L1PA7	-	LINE/L1	LINE	L1PA7	5.39053	20.6597	3.8326	0.0345504	0	ENSG00000109339	MAPK10
	chr6	62260975	62266222	L1PA15	-	LINE/L1	LINE	L1PA15	1.57755	8.67375	5.49825	0.0345504	-17787	ENSG00000255633	MTRNR2L9
	chr19	35816689	35818374	L1MB8	-	LINE/L1	LINE	L1MB8	4.64818	19.248	4.14097	0.0347488	0	ENSG00000012124	CD22
	chr12	72647297	72647450	L1MC1	-	LINE/L1	LINE	L1MC1	9.45596	30.1442	3.18785	0.0352833	0	ENSG00000072657	TRHDE
	chr9	130416310	130417201	L1ME3B	+	LINE/L1	LINE	L1ME3B	2.52444	12.4704	4.93989	0.0358533	0	ENSG00000136854	STXBP1
	chr10	71769406	71770897	L1MB3	+	LINE/L1	LINE	L1MB3	1.8461	9.77261	5.29366	0.0362201	-41656	ENSG00000099284	H2AFY2
	chr3	51405547	51407000	L1PA5	+	LINE/L1	LINE	L1PA5	0.986141	6.03797	6.12282	0.0362201	0	ENSG00000088538	DOCK3
	chr19	742634	743112	L1MB5	-	LINE/L1	LINE	L1MB5	2.12168	10.8588	5.118	0.0362421	0	ENSG00000099864	PALM
	chr19	11570897	11571634	L2a	+	LINE/L2	LINE	L2a	7.31948	25.682	3.50872	0.036246	0	ENSG00000196361	ELAVL3
	chr13	111549760	111550271	L1MA5	-	LINE/L1	LINE	L1MA5	5.1828	20.7768	4.0088	0.0362991	0	ENSG00000088448	ANKRD10
	chr9	19542231	19545626	L1PA7	-	LINE/L1	LINE	L1PA7	2.38409	11.8582	4.97387	0.0367671	0	ENSG00000155886	SLC24A2
	chr14	101008450	101009662	L2a	+	LINE/L2	LINE	L2a	14.0825	40.4296	2.8709	0.0368018	0	ENSG00000183092	BEGAIN
	chrX	73043321	73043383	L2a	+	LINE/L2	LINE	L2a	1.99642	11.0194	5.5196	0.0368018	136385	ENSG00000204116	CHIC1
	chr4	87112746	87115354	L1PA7	-	LINE/L1	LINE	L1PA7	4.74609	18.8612	3.97405	0.0370963	0	ENSG00000109339	MAPK10
	chr8	141762629	141763760	L2a	-	LINE/L2	LINE	L2a	1.73189	9.14787	5.282	0.0372301	0	ENSG00000169398	PTK2
	chr7	76190516	76196672	L1PA4	-	LINE/L1	LINE	L1PA4	4.06943	17.1736	4.22014	0.037332	0	ENSG00000243566	UPK3B
	chr19	19000878	19001266	L2a	+	LINE/L2	LINE	L2a	2.2076	11.0424	5.002	0.0374807	0	ENSG00000130283	GDF1
	chr16	19876907	19877076	L1M5	+	LINE/L1	LINE	L1M5	1.60084	8.71008	5.44095	0.0374807	0	ENSG00000167191	GPRC5B
	chr19	12955164	12955669	L2c	-	LINE/L2	LINE	L2c	1.31444	7.46371	5.67824	0.0374807	0	ENSG00000095066	HOOK2
	chr1	208031974	208032450	L2a	-	LINE/L2	LINE	L2a	0.539816	3.63553	6.73476	0.0374807	25145	ENSG00000174059	CD34
	chr1	205212541	205214190	L2	-	LINE/L2	LINE	L2	2.18068	10.9771	5.03378	0.0379507	0	ENSG00000133069	TMCC2
	chr19	17615044	17615196	L2b	-	LINE/L2	LINE	L2b	1.96822	10.1244	5.1439	0.0379507	0	ENSG00000130304	SLC27A1
	chr13	113741063	113741494	L1MC2	-	LINE/L1	LINE	L1MC2	1.86917	9.74735	5.21481	0.0379507	0	ENSG00000126217	MCF2L
	chr10	21988103	21990528	L1MA4A	-	LINE/L1	LINE	L1MA4A	1.04701	6.19927	5.92094	0.0379507	0	ENSG00000078403	MLLT10
	chr7	30551986	30552269	L2	-	LINE/L2	LINE	L2	1.08021	6.31117	5.84251	0.0381096	0	ENSG00000006625	GGCT
	chr9	140989115	140990576	L1MB5	+	LINE/L1	LINE	L1MB5	1.59572	8.45644	5.29945	0.0383289	0	ENSG00000148408	CACNA1B
	chr22	50269368	50270284	L1MEc	-	LINE/L1	LINE	L1MEc	0.960457	5.73377	5.96984	0.0383289	0	ENSG00000100426	ZBED4
	chr9	87618408	87618854	L2a	-	LINE/L2	LINE	L2a	3.76055	15.9135	4.2317	0.0383895	0	ENSG00000148053	NTRK2
	chr1	205483840	205484225	L2b	-	LINE/L2	LINE	L2b	1.48673	8.0563	5.41881	0.0384462	0	ENSG00000117266	CDK18
	chr20	48702266	48702760	L2	+	LINE/L2	LINE	L2	1.30553	7.28016	5.5764	0.0384462	0	ENSG00000244687	UBE2V1
	chr1	17320463	17320613	L2c	+	LINE/L2	LINE	L2c	1.54155	8.26228	5.35974	0.0387942	0	ENSG00000159363	ATP13A2
	chr3	33588979	33589282	L1M3	-	LINE/L1	LINE	L1M3	1.44278	7.82377	5.4227	0.0392441	0	ENSG00000163539	CLASP2
	chr12	123394930	123395136	L1MEd	-	LINE/L1	LINE	L1MEd	1.22606	6.87557	5.60786	0.0392441	10363	ENSG00000150967	ABCB9
	chr18	56591811	56593471	L1MD1	-	LINE/L1	LINE	L1MD1	0.860212	5.34353	6.21187	0.0392441	0	ENSG00000074657	ZNF532
	chr3	37869094	37870365	L1ME3Cz	-	LINE/L1	LINE	L1ME3Cz	1.59472	8.40898	5.27303	0.0393947	4090	ENSG00000144668	ITGA9
	chr16	67566843	67567696	L2	-	LINE/L2	LINE	L2	6.80226	23.9772	3.52489	0.0394581	0	ENSG00000039523	FAM65A
	chr2	242018844	242019417	L1MC5a	+	LINE/L1	LINE	L1MC5a	2.3423	11.5194	4.918	0.0396099	0	ENSG00000162804	SNED1
	chr19	725811	725966	L2b	+	LINE/L2	LINE	L2b	1.11965	6.43494	5.74726	0.0399361	0	ENSG00000099864	PALM
	chrX	73044011	73044061	L2b	+	LINE/L2	LINE	L2b	1.94405	10.5821	5.44334	0.0404834	137075	ENSG00000204116	CHIC1
	chrX	73045307	73045352	L2b	+	LINE/L2	LINE	L2b	1.57373	8.83998	5.6172	0.0408261	138371	ENSG00000204116	CHIC1
	chr5	131533343	131533660	L1MB3	+	LINE/L1	LINE	L1MB3	0.970472	5.75588	5.93101	0.0411649	0	ENSG00000072682	P4HA2
	chr22	27070800	27070840	L2a	-	LINE/L2	LINE	L2a	50.8958	112.22	2.2049	0.0416286	44165	ENSG00000196431	CRYBA4
	chr2	203720826	203723372	L1PA8	+	LINE/L1	LINE	L1PA8	2.0077	10.117	5.03911	0.0418328	0	ENSG00000163596	ICA1L
	chrX	135018020	135024025	L1PA5	-	LINE/L1	LINE	L1PA5	3.75947	15.9025	4.22999	0.0428609	20205	ENSG00000169446	MMGT1
	chr7	54803111	54803998	L1P1	-	LINE/L1	LINE	L1P1	2.31496	11.2662	4.86671	0.0428609	15946	ENSG00000132432	SEC61G
	chr1	113589326	113589414	L3	+	LINE/CR1	LINE	L3	0.725953	4.61928	6.36306	0.0428609	-26418	ENSG00000198799	LRIG2
	chr16	15121877	15122413	L2b	+	LINE/L2	LINE	L2b	10.843	33.3641	3.07702	0.0430317	0	ENSG00000179889	PDXDC1
	chr12	72647451	72647597	L1MD2	-	LINE/L1	LINE	L1MD2	13.5877	38.4468	2.82952	0.0432319	0	ENSG00000072657	TRHDE
	chr4	17645869	17648365	L1PA5	+	LINE/L1	LINE	L1PA5	3.17955	14.1937	4.46407	0.0435405	0	ENSG00000047662	FAM184B
	chr2	11254468	11254669	L1MB1	-	LINE/L1	LINE	L1MB1	0.610875	4.02389	6.58709	0.0436205	-18511	ENSG00000150873	C2orf50
	chr10	124144515	124144827	L1ME1	-	LINE/L1	LINE	L1ME1	0.539816	3.51782	6.5167	0.0439071	0	ENSG00000107679	PLEKHA1
	chr17	45685991	45686698	L2a	-	LINE/L2	LINE	L2a	0.539816	3.51411	6.50982	0.0440029	0	ENSG00000141279	NPEPPS
	chrX	139868773	139869245	L1ME4a	+	LINE/L1	LINE	L1ME4a	3.98086	16.4892	4.14212	0.0452693	-2051	ENSG00000184258	CDR1
	chr6	3247389	3247564	L1ME3A	-	LINE/L1	LINE	L1ME3A	2.40453	11.6704	4.85348	0.0452693	0	ENSG00000180822	PSMG4
	chr7	99820516	99820660	L2b	+	LINE/L2	LINE	L2b	1.42505	7.58184	5.32042	0.0452693	0	ENSG00000160844	NA
	chr12	50278029	50278323	L2a	-	LINE/L2	LINE	L2a	1.2932	7.12847	5.51226	0.0452693	0	ENSG00000135472	FAIM2
	chr1	150562492	150562672	L2	-	LINE/L2	LINE	L2	1.02594	5.89326	5.74428	0.0452693	-10427	ENSG00000143384	MCL1
	chr6	167256941	167262398	L1PB1	+	LINE/L1	LINE	L1PB1	0.820172	5.02558	6.12747	0.0452693	0	ENSG00000071242	RPS6KA2
	chr13	28820441	28822657	L1MA4	-	LINE/L1	LINE	L1MA4	0.820975	5.092	6.20238	0.0452693	0	ENSG00000152520	PAN3
	chr2	96486784	96489303	L1PA2	-	LINE/L1	LINE	L1PA2	15.9113	43.3538	2.72472	0.0453468	25285	ENSG00000174501	ANKRD36C
	chr19	42531247	42531872	L2a	-	LINE/L2	LINE	L2a	1.04339	6.07246	5.81993	0.0453468	0	ENSG00000105737	GRIK5
	chr21	45165322	45165534	L1MB4	+	LINE/L1	LINE	L1MB4	3.4241	14.7865	4.31836	0.045561	0	ENSG00000160209	PDXK
	chr11	65207596	65207673	L1MB7	-	LINE/L1	LINE	L1MB7	3.2957	14.3669	4.35928	0.045561	-15056	ENSG00000173727	CMB9-22P13.1
	chr18	44567411	44568518	L1MC1	-	LINE/L1	LINE	L1MC1	0.539816	3.48169	6.44976	0.045561	0	ENSG00000167216	KATNAL2
	chr14	75487894	75489037	L1PA15	+	LINE/L1	LINE	L1PA15	0.859481	5.2702	6.13184	0.0457307	0	ENSG00000119684	MLH3
	chr10	78973366	78975006	L2	+	LINE/L2	LINE	L2	0.86663	5.18745	5.98577	0.045974	0	ENSG00000156113	KCNMA1
	chr2	86124791	86126168	L1MEd	+	LINE/L1	LINE	L1MEd	3.59543	15.4353	4.29304	0.0459855	-8655	ENSG00000115525	ST3GAL5
	chr18	74701344	74701609	L1MC1	-	LINE/L1	LINE	L1MC1	2.39861	11.5351	4.80908	0.0459855	0	ENSG00000197971	MBP
	chr22	24153244	24154360	L1MD2	+	LINE/L1	LINE	L1MD2	0.985563	5.76337	5.8478	0.0459855	0	ENSG00000099956	SMARCB1
	chr12	4956398	4957684	HAL1	-	LINE/L1	LINE	HAL1	0.966147	5.68975	5.88911	0.0459855	0	ENSG00000130035	GALNT8
	chr19	24325003	24325276	L1M3	-	LINE/L1	LINE	L1M3	0.768397	4.82713	6.28208	0.0459855	12350	ENSG00000213096	ZNF254
	chr16	67569454	67569561	L2a	+	LINE/L2	LINE	L2a	1.58192	8.1952	5.18055	0.04622	0	ENSG00000039523	FAM65A
	chr17	1043455	1043610	L2	-	LINE/L2	LINE	L2	0.609876	3.9586	6.49082	0.04622	0	ENSG00000159842	ABR
	chr16	22509254	22509465	L2a	-	LINE/L2	LINE	L2a	1.45002	7.59668	5.23902	0.0463384	0	ENSG00000243716	NPIPB5
	chr22	27066213	27066505	L2d	-	LINE/L2	LINE	L2d	81.5493	164.923	2.02236	0.0466913	39578	ENSG00000196431	CRYBA4
	chr3	52516941	52517126	L2c	-	LINE/L2	LINE	L2c	5.92896	21.6785	3.65637	0.0466913	0	ENSG00000010322	NISCH
	chr11	2670235	2671791	L1M2	-	LINE/L1	LINE	L1M2	2.33382	11.1188	4.76421	0.0466913	0	ENSG00000053918	KCNQ1
	chr12	21434408	21437186	L1MA3	+	LINE/L1	LINE	L1MA3	1.79071	9.13466	5.10113	0.0466913	0	ENSG00000084453	SLCO1A2
	chr19	733360	733482	L2b	-	LINE/L2	LINE	L2b	1.04685	5.9146	5.64988	0.0466913	0	ENSG00000099864	PALM
	chr4	1126581	1127280	L1ME3A	-	LINE/L1	LINE	L1ME3A	0.645323	4.149	6.42933	0.0466913	-19232	ENSG00000178222	RNF212
	chr1	65720839	65721311	L2c	-	LINE/L2	LINE	L2c	12.2492	36.093	2.94657	0.0469274	0	ENSG00000116675	DNAJC6
	chr14	31907447	31907912	L1MB2	-	LINE/L1	LINE	L1MB2	0.812446	4.99455	6.14755	0.0473227	0	ENSG00000203546	RP11-176H8.1
	chr14	105338290	105338370	L2b	+	LINE/L2	LINE	L2b	0.610875	3.93608	6.44335	0.0473227	0	ENSG00000099814	CEP170B
	chr2	149121102	149126052	L1PA7	+	LINE/L1	LINE	L1PA7	2.20765	10.6464	4.82252	0.0476424	0	ENSG00000204406	MBD5
	chr16	46941171	46941722	L2b	-	LINE/L2	LINE	L2b	1.24125	6.67843	5.3804	0.0476424	0	ENSG00000166123	GPT2
	chr19	40862018	40862269	L2b	-	LINE/L2	LINE	L2b	2.92257	13.1089	4.48541	0.0480034	0	ENSG00000105223	PLD3
	chr9	130873923	130874091	L1ME2	+	LINE/L1	LINE	L1ME2	3.44051	14.7093	4.27532	0.048066	2400	ENSG00000148339	SLC25A25
	chr3	195661397	195662286	L1M1	+	LINE/L1	LINE	L1M1	1.87921	9.35532	4.97833	0.048066	-22582	ENSG00000061938	TNK2
	chr10	134026257	134028528	L1MCa	+	LINE/L1	LINE	L1MCa	2.82074	12.7725	4.52805	0.048985	0	ENSG00000165752	STK32C
	chr6	76609459	76615462	L1PA3	-	LINE/L1	LINE	L1PA3	12.8767	37.0876	2.88022	0.0498415	0	ENSG00000196586	MYO6
	chr22	38408396	38409036	L1MD3	-	LINE/L1	LINE	L1MD3	3.29133	14.1189	4.28972	0.0498415	0	ENSG00000100142	POLR2F
	chr4	867998	868973	L1MEg	-	LINE/L1	LINE	L1MEg	1.63468	8.29616	5.07511	0.0498415	0	ENSG00000178950	GAK
	chr16	13885546	13886000	MLT1D	-	LTR/ERVL-MaLR	LTR	MLT1D	41.3243	7.08675	-5.83121	0.000685534	-128015	ENSG00000175595	ERCC4
	chr16	48648291	48648740	LTR38C	+	LTR/ERV1	LTR	LTR38C	57.6502	13.1714	-4.37691	0.00133802	0	ENSG00000102921	N4BP1
	chr12	55350460	55350849	MSTD	-	LTR/ERVL-MaLR	LTR	MSTD	255.139	104.331	-2.44549	0.00291443	0	ENSG00000135426	TESPA1
	chrX	62457321	62464609	MER41B|MER41-int|MER41-int|MER41-int|MER41-int|MER41-int|MER41-int|MER41-int|MER41B|MER41-int|MER41B	-	LTR/ERV1	LTR	MER41-int	16.6061	2.85557	-5.81534	0.0163246	102499	ENSG00000186767	SPIN4
	chrY	14803386	14803767	MLT1F2	-	LTR/ERVL-MaLR	LTR	MLT1F2	18.4429	3.27539	-5.63077	0.0166102	-9394	ENSG00000114374	USP9Y
	chr6	43965653	43967016	LTR12C	+	LTR/ERV1	LTR	LTR12C	9.48598	1.52442	-6.22268	0.0202759	-1302	ENSG00000181577	C6orf223
	chr13	68365051	68365455	MER61D	-	LTR/ERV1	LTR	MER61D	4.04148	0.509501	-7.93223	0.0236732	-560584	ENSG00000184226	PCDH9
	chrY	14798848	14800233	MER4-int|MER4A1	+	LTR/ERV1	LTR	MER4-int	14.3075	2.54876	-5.61353	0.0278223	-12928	ENSG00000114374	USP9Y
	chr12	77079010	77079634	LTR41	+	LTR/ERVL	LTR	LTR41	9.43458	1.71352	-5.50596	0.0374807	-77735	ENSG00000186908	ZDHHC17
	chr6	96368790	96369210	MLT1K	-	LTR/ERVL-MaLR	LTR	MLT1K	7.20519	1.26556	-5.69329	0.0459855	-94651	ENSG00000172461	FUT9
	chr17	43582706	43582914	MLT1M	+	LTR/ERVL-MaLR	LTR	MLT1M	23.6626	6.94965	-3.40486	0.0466913	-14592	ENSG00000225190	PLEKHM1
	chr11	64380876	64382874	MLT1J2|MLT1J2|MLT1J2-int|MLT1J2	+	LTR/ERVL-MaLR	LTR	MLT1J2-int	18.9984	78.1696	4.11454	0.000376122	0	ENSG00000110076	NRXN2
	chr16	15678445	15678836	MLT1K	-	LTR/ERVL-MaLR	LTR	MLT1K	0.772649	7.97951	10.3275	0.00156602	0	ENSG00000166780	C16orf45
	chr1	205859819	205865288	MER9a2|HERVK9-int|HERVK9-int|HERVK9-int|MER9a2	+	LTR/ERVK	LTR	HERVK9-int	27.94	92.1786	3.29917	0.00274581	16889	ENSG00000174502	SLC26A9
	chr1	86805053	86809272	MER48|HERVH48-int	+	LTR/ERV1	LTR	HERVH48-int	0.82372	7.78156	9.44686	0.00274581	5073	ENSG00000122417	ODF2L
	chr2	191082254	191084595	HERVP71A-int|LTR71B	+	LTR/ERV1	LTR	HERVP71A-int	1.43311	11.512	8.03289	0.00291443	0	ENSG00000198130	HIBCH
	chr11	63588540	63588962	MLT1D	-	LTR/ERVL-MaLR	LTR	MLT1D	1.14525	9.377	8.18771	0.0031491	0	ENSG00000168005	C11orf84
	chr21	44342876	44345058	HERVH48-int	-	LTR/ERV1	LTR	HERVH48-int	3.61392	21.5102	5.95205	0.00378987	9463	ENSG00000160194	NDUFV3
	chr17	17709949	17710221	MLT1H	-	LTR/ERVL-MaLR	LTR	MLT1H	1.31526	10.1401	7.70963	0.00438431	0	ENSG00000108557	RAI1
	chr16	15121063	15121876	LTR1A2	-	LTR/ERV1	LTR	LTR1A2	5.41157	27.2731	5.03979	0.00496326	0	ENSG00000179889	PDXDC1
	chr5	109866637	109871214	LTR7|HERVH-int|HERVH-int|HERVH-int|HERVH-int|HERVH-int|HERVH-int|HERVH-int|LTR7	+	LTR/ERV1	LTR	HERVH-int	1.27803	9.52385	7.45198	0.00496326	0	ENSG00000186952	TMEM232
	chr8	67821176	67822762	THE1D|THE1D-int	+	LTR/ERVL-MaLR	LTR	THE1D-int	1.17606	9.09916	7.73701	0.00496326	0	ENSG00000178460	MCMDC2
	chr19	13354732	13355051	LTR33	+	LTR/ERVL	LTR	LTR33	0.93194	7.71737	8.28097	0.00496326	0	ENSG00000141837	CACNA1A
	chr3	125837105	125837470	MLT1B	+	LTR/ERVL-MaLR	LTR	MLT1B	0.906121	7.56478	8.34854	0.00496326	0	ENSG00000144908	ALDH1L1
	chr1	229428538	229429291	MER21C	-	LTR/ERVL	LTR	MER21C	0.644985	6.0094	9.31713	0.00496326	0	ENSG00000168118	RAB4A
	chr9	45701283	45702757	THE1B|THE1B-int	-	LTR/ERVL-MaLR	LTR	THE1B-int	8.94338	38.4824	4.3029	0.00518783	-24351	ENSG00000182368	NA
	chrX	101952890	101953765	MER54A	+	LTR/ERVL	LTR	MER54A	2.50649	16.1526	6.44428	0.00537479	-13340	ENSG00000158301	GPRASP2
	chr16	25073662	25073973	MSTA	+	LTR/ERVL-MaLR	LTR	MSTA	1.60353	11.3368	7.06992	0.00596711	-46676	ENSG00000140750	ARHGAP17
	chr4	120472223	120472422	MamRep605	-	LTR?	LTR?	MamRep605	1.18049	8.80884	7.46205	0.00642186	0	ENSG00000138735	PDE5A
	chr6	62310091	62316177	LTR7|HERVH-int|HERVH-int|HERVH-int|HERVH-int|HERVH-int|LTR7	+	LTR/ERV1	LTR	HERVH-int	5.14245	24.6028	4.78425	0.00785216	25558	ENSG00000255633	MTRNR2L9
	chr8	12377417	12384732	LTR6B|HERVS71-int|HERVS71-int|HERVS71-int|HERVS71-int|LTR6B	-	LTR/ERV1	LTR	HERVS71-int	3.70121	20.1034	5.43158	0.00817205	-83503	ENSG00000145002	FAM86B2
	chr8	7098176	7099191	LTR5A	-	LTR/ERVK	LTR	LTR5A	1.44865	10.4208	7.19342	0.00837076	113849	ENSG00000215372	ZNF705G
	chr5	150483457	150483871	MLT1C2	+	LTR/ERVL-MaLR	LTR	MLT1C2	0.718155	5.97508	8.32003	0.00910531	0	ENSG00000197043	ANXA6
	chr17	54901382	54901811	MSTB2	+	LTR/ERVL-MaLR	LTR	MSTB2	1.04275	7.52889	7.22022	0.00974037	0	ENSG00000214226	C17orf67
	chr4	17459856	17460447	LTR1B1	-	LTR/ERV1	LTR	LTR1B1	5.12977	24.0307	4.68455	0.0107948	1438	ENSG00000151552	QDPR
	chr19	21640572	21641159	LTR4	-	LTR/ERV1	LTR	LTR4	1.53954	9.94755	6.46138	0.0124615	0	ENSG00000269237	CTD-2561J22.3
	chr9	45681922	45684224	THE1B|THE1B-int|THE1B	+	LTR/ERVL-MaLR	LTR	THE1B-int	5.90467	26.3849	4.46847	0.0127362	-42884	ENSG00000182368	NA
	chr7	23348550	23348706	LTR40a	-	LTR/ERVL	LTR	LTR40a	1.42329	9.31607	6.54544	0.0127362	0	ENSG00000156928	MALSU1
	chr21	46210349	46212587	THE1D|THE1D-int|THE1D	+	LTR/ERVL-MaLR	LTR	THE1D-int	1.73711	10.9556	6.3068	0.0136574	0	ENSG00000184787	UBE2G2
	chr12	121603263	121603781	MLT1F	-	LTR/ERVL-MaLR	LTR	MLT1F	1.06171	7.41165	6.98083	0.0137383	0	ENSG00000089041	P2RX7
	chr17	5147441	5147895	LTR62	+	LTR/ERVL	LTR	LTR62	2.59666	14.6192	5.62998	0.0147737	-9287	ENSG00000161929	SCIMP
	chr1	35607028	35607515	LTR2C	-	LTR/ERV1	LTR	LTR2C	0.897077	6.53621	7.28612	0.0147737	25569	ENSG00000197056	ZMYM1
	chr20	62057091	62058221	MLT1-int	-	LTR/ERVL-MaLR	LTR	MLT1-int	8.58129	32.2387	3.75686	0.0151578	0	ENSG00000075043	KCNQ2
	chr11	60660096	60660480	MER34C2	+	LTR/ERV1	LTR	MER34C2	1.34856	8.66156	6.42283	0.0151754	0	ENSG00000110107	PRPF19
	chr20	62068868	62069021	MLT1D	-	LTR/ERVL-MaLR	LTR	MLT1D	1.26196	8.18026	6.48219	0.0151754	0	ENSG00000075043	KCNQ2
	chr4	17460527	17460751	LTR1B1	-	LTR/ERV1	LTR	LTR1B1	8.17101	30.4093	3.72161	0.0157761	1134	ENSG00000151552	QDPR
	chr19	42000909	42001934	ERVL-B4-int	-	LTR/ERVL	LTR	ERVL-B4-int	11.2491	38.6963	3.43996	0.0166102	50240	ENSG00000204978	ERICH4
	chr19	46534150	46534725	LTR14	+	LTR/ERVK	LTR	LTR14	1.56626	9.61298	6.13755	0.0166102	-7828	ENSG00000008438	PGLYRP1
	chr4	767164	768952	LTR12C	+	LTR/ERV1	LTR	LTR12C	18.3198	53.9778	2.94642	0.0168859	2737	ENSG00000185619	PCGF3
	chr11	89968136	89968717	LTR38	+	LTR/ERV1	LTR	LTR38	0.869014	6.28899	7.23693	0.0170544	-11605	ENSG00000110172	CHORDC1
	chr16	22521971	22522194	MER101-int	-	LTR/ERV1	LTR	MER101-int	2.62326	14.2079	5.41614	0.01738	0	ENSG00000243716	NPIPB5
	chr22	39869187	39869599	MSTD	-	LTR/ERVL-MaLR	LTR	MSTD	10.3751	36.0158	3.47138	0.017477	0	ENSG00000128268	MGAT3
	chr2	242502189	242502435	MLT1G1	-	LTR/ERVL-MaLR	LTR	MLT1G1	0.984308	6.67327	6.77966	0.0185581	0	ENSG00000176720	BOK
	chr19	22666928	22671150	HERV1_LTRe|HERV3-int|HERV3-int	-	LTR/ERV1	LTR	HERV3-int	3.55299	17.5492	4.93927	0.0190017	0	ENSG00000197360	ZNF98
	chr2	132879541	132881122	THE1D-int|THE1D-int|THE1D	-	LTR/ERVL-MaLR	LTR	THE1D-int	1.0973	7.17312	6.53706	0.0193036	24043	ENSG00000163046	ANKRD30BL
	chr11	121508060	121514269	LTR7|HERVH-int|HERVH-int|HERVH-int|HERVH-int|HERVH-int|LTR7	-	LTR/ERV1	LTR	HERVH-int	1.49738	8.86661	5.92143	0.0202759	3659	ENSG00000137642	SORL1
	chr17	4558937	4560349	LTR12C	-	LTR/ERV1	LTR	LTR12C	1.1193	7.12966	6.36975	0.0204025	-13349	ENSG00000161905	ALOX15
	chr22	19796504	19797279	LTR1A2	+	LTR/ERV1	LTR	LTR1A2	0.729214	5.41915	7.4315	0.0208948	0	ENSG00000185838	GNB1L
	chr16	74356009	74356647	MER41B	+	LTR/ERV1	LTR	MER41B	3.45013	16.5235	4.78925	0.0219078	15824	ENSG00000103035	PSMD7
	chr5	86614184	86616551	MSTA|MSTA-int|MSTA	-	LTR/ERVL-MaLR	LTR	MSTA-int	25.3277	67.8698	2.67967	0.0219092	0	ENSG00000145715	RASA1
	chr3	133514720	133515566	MER51-int|MER51B	+	LTR/ERV1	LTR	MER51-int	2.69318	13.9165	5.16732	0.0221991	0	ENSG00000144867	SRPRB
	chr17	19352118	19352566	LTR47B4	+	LTR/ERVL	LTR	LTR47B4	3.68776	17.1166	4.64147	0.0228112	31530	ENSG00000128482	RNF112
	chr18	19306778	19307073	MLT1J-int	-	LTR/ERVL-MaLR	LTR	MLT1J-int	0.539816	4.01523	7.43815	0.0228885	0	ENSG00000101752	MIB1
	chr13	111841561	111851459	LTR12|HERV9-int|LTR12	-	LTR/ERV1	LTR	HERV9-int	2.44789	12.8762	5.26013	0.023194	0	ENSG00000102606	ARHGEF7
	chr2	242510857	242510932	MLT1E1	-	LTR/ERVL-MaLR	LTR	MLT1E1	1.44788	8.51697	5.88239	0.023245	0	ENSG00000176720	BOK
	chr5	109901954	109902901	THE1B-int|THE1B	-	LTR/ERVL-MaLR	LTR	THE1B-int	1.10564	7.02927	6.35765	0.0236732	0	ENSG00000186952	TMEM232
	chrX	48715288	48720196	Harlequin-int|LTR2	+	LTR/ERV1	LTR	Harlequin-int	6.73886	27.4936	4.07985	0.0242361	-21254	ENSG00000102109	PCSK1N
	chr20	31059424	31059832	MSTB	+	LTR/ERVL-MaLR	LTR	MSTB	0.773874	5.27517	6.81657	0.0244578	0	ENSG00000197183	NOL4L
	chrX	53205386	53205852	LOR1a|LOR1a	-	LTR/ERV1	LTR	LOR1a	27.6249	70.5002	2.55205	0.0261958	14652	ENSG00000126012	KDM5C
	chr10	123711674	123712129	MLT1H1	-	LTR/ERVL-MaLR	LTR	MLT1H1	9.69944	32.2853	3.32857	0.026472	4475	ENSG00000107672	NSMCE4A
	chr1	148947461	148947770	MLT1G3	+	LTR/ERVL-MaLR	LTR	MLT1G3	0.688738	4.89348	7.10499	0.0267058	189151	ENSG00000203827	NA
	chrX	135887425	135887545	MLT1D	-	LTR/ERVL-MaLR	LTR	MLT1D	3.07942	15.1585	4.92252	0.0267313	-23179	ENSG00000129675	ARHGEF6
	chr7	23348087	23348377	LTR40a	-	LTR/ERVL	LTR	LTR40a	1.22112	7.27491	5.95757	0.0268164	0	ENSG00000156928	MALSU1
	chr16	74355157	74355692	MLT1F2	-	LTR/ERVL-MaLR	LTR	MLT1F2	3.12963	15.0035	4.794	0.0277015	14972	ENSG00000103035	PSMD7
	chr15	42122164	42123479	MER52A	+	LTR/ERV1	LTR	MER52A	1.10031	6.781	6.1628	0.0277103	0	ENSG00000243789	JMJD7
	chr19	41961464	41962129	LTR8B	-	LTR/ERV1	LTR	LTR8B	3.13621	15.3257	4.88669	0.0278223	10795	ENSG00000204978	ERICH4
	chr7	30593823	30594504	LTR41C	+	LTR/ERVL	LTR	LTR41C	1.50051	8.5783	5.71693	0.0282692	-2729	ENSG00000006625	GGCT
	chr20	62066884	62067361	MER65D	+	LTR/ERV1	LTR	MER65D	2.68085	13.3746	4.98894	0.0283707	0	ENSG00000075043	KCNQ2
	chr14	74757675	74757977	MLT1B	+	LTR/ERVL-MaLR	LTR	MLT1B	2.76323	13.815	4.99959	0.0283875	0	ENSG00000119688	ABCD4
	chr3	196019593	196019729	LTR16C	+	LTR/ERVL	LTR	LTR16C	0.9884	6.20511	6.27793	0.0284801	0	ENSG00000272741	RP11-447L10.1
	chr22	27065215	27065606	MLT1B	-	LTR/ERVL-MaLR	LTR	MLT1B	69.4909	150.934	2.172	0.0295469	38580	ENSG00000196431	CRYBA4
	chr14	59912083	59916503	HERVH-int|HERVH-int|HERVH-int|HERVH-int|HERVH-int|HERVH-int|HERVH-int|LTR7	+	LTR/ERV1	LTR	HERVH-int	4.42995	19.0669	4.30408	0.029683	0	ENSG00000181619	GPR135
	chr15	79490737	79491255	MLT1H1	-	LTR/ERVL-MaLR	LTR	MLT1H1	0.919143	5.86471	6.38063	0.0299488	-83892	ENSG00000235711	ANKRD34C
	chr13	45954755	45955355	HERVE-int	-	LTR/ERV1	LTR	HERVE-int	1.91125	10.4601	5.47289	0.0302747	12097	ENSG00000174032	SLC25A30
	chr6	40312038	40312562	LTR33B	-	LTR/ERVL	LTR	LTR33B	22.7549	59.8648	2.63085	0.0304477	46764	ENSG00000156564	LRFN2
	chr19	41960585	41961009	LTR49-int	-	LTR/ERV1	LTR	LTR49-int	4.94856	19.9596	4.03342	0.0307813	9916	ENSG00000204978	ERICH4
	chr9	99976776	99982296	LTR7|HERVH-int|HERVH-int|HERVH-int|HERVH-int|HERVH-int|HERVH-int|HERVH-int|LTR7	+	LTR/ERV1	LTR	HERVH-int	2.32646	11.8946	5.11274	0.0311749	-18470	ENSG00000197816	CCDC180
	chr2	217392335	217392768	LTR47A	-	LTR/ERVL	LTR	LTR47A	1.00749	6.08662	6.04138	0.0330811	0	ENSG00000197756	RPL37A
	chr11	65533476	65533887	MSTB	+	LTR/ERVL-MaLR	LTR	MSTB	3.55073	15.8573	4.46593	0.0343534	9478	ENSG00000254470	AP5B1
	chr8	10357076	10357614	LTR55	-	LTR/ERVL?	LTR	LTR55	4.30051	17.9214	4.16727	0.0358393	-25443	ENSG00000184647	PRSS55
	chr19	21643355	21643766	MSTA-int	-	LTR/ERVL-MaLR	LTR	MSTA-int	0.924101	5.71172	6.18084	0.0358393	0	ENSG00000269237	CTD-2561J22.3
	chr10	124138285	124139091	LTR78B	-	LTR/ERV1	LTR	LTR78B	0.825437	5.25937	6.37162	0.0362421	0	ENSG00000107679	PLEKHA1
	chr8	123842292	123845953	MER48|HERVH48-int|HERVH48-int	-	LTR/ERV1	LTR	HERVH48-int	2.72337	13.0617	4.79617	0.0367665	0	ENSG00000178764	ZHX2
	chr20	33069827	33071959	THE1B|THE1B-int|THE1B	-	LTR/ERVL-MaLR	LTR	THE1B-int	1.4675	8.05577	5.48944	0.0367671	0	ENSG00000078747	ITCH
	chr20	43298870	43305415	LTR7B|HERVH-int|HERVH-int|HERVH-int|LTR7B	+	LTR/ERV1	LTR	HERVH-int	3.54556	15.7149	4.43229	0.0368323	-17997	ENSG00000196839	ADA
	chr11	112090991	112091317	LTR85a	+	LTR/Gypsy?	LTR	LTR85a	0.925408	5.73461	6.19685	0.0369992	0	ENSG00000197580	BCO2
	chr11	117285368	117285691	MLT1A0	-	LTR/ERVL-MaLR	LTR	MLT1A0	1.17521	6.71525	5.7141	0.0373329	1385	ENSG00000110274	CEP164
	chr5	70392790	70394611	MSTA-int|MSTA	+	LTR/ERVL-MaLR	LTR	MSTA-int	1.22071	7.08881	5.80713	0.0374807	-29275	ENSG00000145736	GTF2H2
	chr12	13372243	13372573	THE1D-int|THE1D	-	LTR/ERVL-MaLR	LTR	THE1D-int	6.86462	24.0378	3.50169	0.0378829	2536	ENSG00000134531	EMP1
	chr21	46149965	46152034	MLT1A0|MLT1A0-int|MLT1A0	-	LTR/ERVL-MaLR	LTR	MLT1A0-int	1.05437	6.23633	5.91477	0.0379135	-18471	ENSG00000175894	TSPEAR
	chr21	45664099	45664491	MLT1D|MLT1D	-	LTR/ERVL-MaLR	LTR	MLT1D	0.608981	4.06446	6.6742	0.0387942	1732	ENSG00000142182	DNMT3L
	chr1	722732	723098	LTR7	+	LTR/ERV1	LTR	LTR7	0.868046	5.21471	6.00741	0.042541	15435	ENSG00000269831	NA
	chr1	16795388	16796020	MER67B	-	LTR/ERV1	LTR	MER67B	20.7789	53.8676	2.59242	0.042632	8816	ENSG00000157191	NECAP2
	chr19	23527534	23531079	MER48|HERVH48-int|HERVH48-int	+	LTR/ERV1	LTR	HERVH48-int	31.1745	73.8493	2.3689	0.0459855	0	ENSG00000167232	ZNF91
	chr1	76308071	76309075	LTR13	+	LTR/ERVK	LTR	LTR13	2.02888	10.1184	4.98721	0.0459855	0	ENSG00000057468	MSH4
	chr7	65821141	65821660	MER21C	-	LTR/ERVL	LTR	MER21C	1.15522	6.47481	5.60485	0.0459855	0	ENSG00000169902	TPST1
	chr7	145940911	145946317	HERVH-int|HERVH-int|HERVH-int|HERVH-int|HERVH-int|HERVH-int|LTR7	-	LTR/ERV1	LTR	HERVH-int	4.10447	16.401	3.99588	0.0460187	0	ENSG00000174469	CNTNAP2
	chr16	29926921	29928534	MLT1F-int|MLT1F|MLT1F	-	LTR/ERVL-MaLR	LTR	MLT1F-int	18.4467	48.5798	2.63353	0.0466913	0	ENSG00000174939	ASPHD1
	chr4	4552012	4554271	THE1A|THE1A-int|THE1A	+	LTR/ERVL-MaLR	LTR	THE1A-int	7.12552	23.8548	3.3478	0.0472	-7940	ENSG00000168818	STX18
	chr14	67916805	67918766	THE1B|THE1B-int|THE1B	+	LTR/ERVL-MaLR	LTR	THE1B-int	0.986596	5.76193	5.84021	0.0476424	0	ENSG00000198133	TMEM229B
	chr15	29113544	29114000	LTR33	-	LTR/ERVL	LTR	LTR33	0.539816	3.40424	6.30629	0.0488021	-15630	ENSG00000034053	APBA2
	chr11	75302034	75302279	MamRep1151	+	LTR?	LTR?	MamRep1151	0.797608	4.90495	6.14958	0.048985	0	ENSG00000171533	MAP6
	chr2	135862773	135864343	SVA_C	+	Retroposon/SVA	Retroposon	SVA_C	6.52403	26.3456	4.03825	0.0163866	0	ENSG00000115839	RAB3GAP1
	chr12	57045477	57046269	SVA_B	-	Retroposon/SVA	Retroposon	SVA_B	2.29215	12.9395	5.64514	0.017535	-5680	ENSG00000110955	ATP5B
	chr2	172630559	172632047	SVA_C	+	Retroposon/SVA	Retroposon	SVA_C	3.02591	15.1107	4.99378	0.0221406	8834	ENSG00000115840	SLC25A12
	chr19	19880273	19881642	SVA_B	+	Retroposon/SVA	Retroposon	SVA_B	1.10915	6.24003	5.62594	0.0459855	15007	ENSG00000081665	ZNF506
	chr12	125358952	125359081	AluSx3	+	SINE/Alu	SINE	AluSx3	85.8905	21.7139	-3.95555	0.000719817	0	ENSG00000073060	SCARB1
	chr16	48647998	48648289	AluYa5	-	SINE/Alu	SINE	AluYa5	28.0601	4.02347	-6.97411	0.00144424	0	ENSG00000102921	N4BP1
	chr16	48647826	48647997	AluSx	-	SINE/Alu	SINE	AluSx	14.015	2.11106	-6.63883	0.0102679	0	ENSG00000102921	N4BP1
	chr15	41874431	41874730	AluSg	+	SINE/Alu	SINE	AluSg	44.1259	12.5679	-3.51099	0.0126998	2896	ENSG00000092445	TYRO3
	chr1	29454989	29455099	MIRb	-	SINE/MIR	SINE	MIRb	16.6208	2.83731	-5.85793	0.0129179	-4543	ENSG00000253304	TMEM200B
	chr1	182348685	182348970	AluJb	-	SINE/Alu	SINE	AluJb	47.2927	16.6936	-2.83298	0.0372155	1870	ENSG00000135821	GLUL
	chr1	182348353	182348657	AluSx1	-	SINE/Alu	SINE	AluSx1	53.8553	20.0056	-2.692	0.0393544	2183	ENSG00000135821	GLUL
	chrY	14801815	14802111	AluSc	+	SINE/Alu	SINE	AluSc	12.9116	2.52182	-5.11994	0.0459855	-11050	ENSG00000114374	USP9Y
	chrY	14802893	14803191	AluSx	+	SINE/Alu	SINE	AluSx	10.9461	2.0588	-5.31672	0.0488021	-9970	ENSG00000114374	USP9Y
	chr11	65206872	65207155	AluSz6	+	SINE/Alu	SINE	AluSz6	5.61859	34.0223	6.05531	0.00101362	-15574	ENSG00000173727	CMB9-22P13.1
	chr14	101326220	101326382	MIRb	+	SINE/MIR	SINE	MIRb	136.725	324.489	2.37329	0.00135863	20611	ENSG00000254656	RTL1
	chr14	101326081	101326139	MIRc	+	SINE/MIR	SINE	MIRc	54.2864	155.019	2.85557	0.00135863	20854	ENSG00000254656	RTL1
	chr16	67570069	67570336	AluSx1	+	SINE/Alu	SINE	AluSx1	1.09257	9.81323	8.98183	0.00167607	0	ENSG00000039523	FAM65A
	chr19	41081187	41081270	MIRc	-	SINE/MIR	SINE	MIRc	2.01423	16.0026	7.94479	0.00169996	0	ENSG00000160460	SPTBN4
	chr19	45455074	45455387	AluJr	-	SINE/Alu	SINE	AluJr	1.25218	10.6047	8.46897	0.00212436	0	ENSG00000267114	CTB-129P6.11
	chr14	101323639	101323718	MIRb	+	SINE/MIR	SINE	MIRb	85.5868	210.723	2.4621	0.00291443	23275	ENSG00000254656	RTL1
	chr2	127809379	127809580	MIRb	+	SINE/MIR	SINE	MIRb	13.6323	53.2023	3.90267	0.00291443	0	ENSG00000136717	BIN1
	chr17	79788231	79788531	AluSq2	+	SINE/Alu	SINE	AluSq2	1.51912	11.9882	7.89153	0.00291443	0	ENSG00000225663	MCRIP1
	chr16	67570846	67571115	AluSg	-	SINE/Alu	SINE	AluSg	1.44872	11.457	7.90834	0.00291443	0	ENSG00000039523	FAM65A
	chr1	226822912	226823215	AluJb	-	SINE/Alu	SINE	AluJb	1.25759	10.2641	8.16174	0.00291443	0	ENSG00000143772	ITPKB
	chr14	74760131	74760360	MIRb	+	SINE/MIR	SINE	MIRb	1.10021	9.38693	8.53191	0.00291443	0	ENSG00000119688	ABCD4
	chr14	50005300	50005605	AluJb	+	SINE/Alu	SINE	AluJb	0.539816	5.80518	10.754	0.00291443	37786	ENSG00000213741	RPS29
	chr14	101327149	101327343	MIRb	+	SINE/MIR	SINE	MIRb	232.786	476.306	2.04611	0.00314659	19650	ENSG00000254656	RTL1
	chr14	101295803	101295973	MIRb	+	SINE/MIR	SINE	MIRb	88.8875	215.403	2.42332	0.00346212	-267	ENSG00000267918	NA
	chr1	154182533	154182814	AluSz6	-	SINE/Alu	SINE	AluSz6	0.996858	8.3223	8.34853	0.00346212	0	ENSG00000143612	C1orf43
	chr6	42639779	42640070	AluSx	-	SINE/Alu	SINE	AluSx	0.644978	6.34695	9.84057	0.00346212	0	ENSG00000024048	UBR2
	chr6	31798774	31799057	AluJr	-	SINE/Alu	SINE	AluJr	20.9378	69.184	3.30427	0.00363952	744	ENSG00000204388	HSPA1B
	chr12	121085013	121085189	MIRb	-	SINE/MIR	SINE	MIRb	1.7725	13.1377	7.41193	0.00372085	0	ENSG00000157782	CABP1
	chr14	77930440	77930726	AluSc5	+	SINE/Alu	SINE	AluSc5	0.767198	6.92281	9.0235	0.00378987	0	ENSG00000100591	AHSA1
	chr8	104166438	104166582	MIRb	-	SINE/MIR	SINE	MIRb	2.36818	16.2237	6.85071	0.00452214	0	ENSG00000164929	BAALC
	chr2	127825211	127825368	MIRb	+	SINE/MIR	SINE	MIRb	2.25699	15.2843	6.77195	0.00496326	0	ENSG00000136717	BIN1
	chr22	21066341	21066642	AluSc	-	SINE/Alu	SINE	AluSc	0.539816	5.30971	9.83615	0.00496326	0	ENSG00000241973	PI4KA
	chr14	74757990	74758129	MIRb	-	SINE/MIR	SINE	MIRb	1.31127	9.80187	7.47508	0.00518783	0	ENSG00000119688	ABCD4
	chr3	42691056	42691188	AluSz	+	SINE/Alu	SINE	AluSz	1.50396	10.8043	7.18388	0.00523292	830	ENSG00000114857	NKTR
	chr19	17406219	17406510	AluSz	-	SINE/Alu	SINE	AluSz	1.21635	8.93444	7.34531	0.00675695	0	ENSG00000127220	ABHD8
	chr8	104178040	104178159	MIRb	+	SINE/MIR	SINE	MIRb	22.3562	69.0907	3.09045	0.00707989	0	ENSG00000164929	BAALC
	chr3	42691865	42692141	AluJr	+	SINE/Alu	SINE	AluJr	2.57372	16.054	6.23767	0.00707989	1639	ENSG00000114857	NKTR
	chr1	144852968	144853120	MIR3	-	SINE/MIR	SINE	MIR3	2.49339	15.7584	6.32009	0.00707989	0	ENSG00000178104	PDE4DIP
	chr19	724630	724909	AluJr	-	SINE/Alu	SINE	AluJr	0.724015	6.11951	8.4522	0.00764019	0	ENSG00000099864	PALM
	chr3	169483517	169483814	AluSx1	-	SINE/Alu	SINE	AluSx1	4.19438	22.0932	5.26733	0.00785216	896	ENSG00000184378	ACTRT3
	chr22	50871363	50871599	MIRc	+	SINE/MIR	SINE	MIRc	0.643644	5.61636	8.72589	0.00785216	0	ENSG00000100239	PPP6R2
	chr17	17762913	17763201	AluSx1	+	SINE/Alu	SINE	AluSx1	2.06006	13.2464	6.43012	0.00830725	0	ENSG00000175662	TOM1L2
	chr14	101324388	101324478	MIRb	-	SINE/MIR	SINE	MIRb	49.8503	126.775	2.54311	0.00836969	22515	ENSG00000254656	RTL1
	chr2	198354304	198354595	AluSz	+	SINE/Alu	SINE	AluSz	0.759742	6.2811	8.2674	0.00837076	0	ENSG00000144381	HSPD1
	chr1	203150139	203150228	MIRb	+	SINE/MIR	SINE	MIRb	1.72295	11.638	6.75473	0.00905953	0	ENSG00000133048	CHI3L1
	chr19	41081119	41081170	MIR	+	SINE/MIR	SINE	MIR	1.32102	9.03072	6.83619	0.00994759	0	ENSG00000160460	SPTBN4
	chr17	75491596	75491769	MIRb	-	SINE/MIR	SINE	MIRb	1.27449	8.76327	6.87593	0.0113643	0	ENSG00000184640	2018-09-09
	chr10	88443568	88443800	MIRb	-	SINE/MIR	SINE	MIRb	1.08155	7.62383	7.04897	0.0121514	0	ENSG00000122367	LDB3
	chr8	27457744	27458040	AluJb	-	SINE/Alu	SINE	AluJb	3.32038	17.8561	5.37772	0.0124428	0	ENSG00000120885	CLU
	chr19	41061549	41061849	AluJb	+	SINE/Alu	SINE	AluJb	3.99593	20.0892	5.02743	0.0124615	0	ENSG00000160460	SPTBN4
	chr22	19765633	19765923	AluJb	-	SINE/Alu	SINE	AluJb	0.539816	4.62355	8.56504	0.0126443	0	ENSG00000184058	TBX1
	chr19	41080639	41080938	AluSz6	+	SINE/Alu	SINE	AluSz6	0.992706	7.14385	7.19634	0.0126998	0	ENSG00000160460	SPTBN4
	chr6	31798393	31798636	AluSc8	-	SINE/Alu	SINE	AluSc8	8.49057	32.9826	3.88461	0.0127362	363	ENSG00000204388	HSPA1B
	chr5	153190307	153190416	MIR3	-	SINE/MIR	SINE	MIR3	1.29622	8.60275	6.63682	0.0127956	0	ENSG00000155511	GRIA1
	chr11	66389385	66389685	AluSq2	-	SINE/Alu	SINE	AluSq2	2.70056	15.3187	5.67243	0.0129142	0	ENSG00000239306	RBM14
	chr22	41833482	41833673	MIR3	+	SINE/MIR	SINE	MIR3	0.874635	6.45055	7.37513	0.0136574	0	ENSG00000183864	TOB2
	chr12	123967789	123968014	MIR	+	SINE/MIR	SINE	MIR	0.857801	6.38158	7.43946	0.0136574	0	ENSG00000188026	RILPL1
	chr19	731966	732188	AluJb	-	SINE/Alu	SINE	AluJb	0.967796	6.8692	7.09778	0.0141655	0	ENSG00000099864	PALM
	chr6	31799441	31799730	AluSx	+	SINE/Alu	SINE	AluSx	2.5992	14.7681	5.6818	0.0141861	1411	ENSG00000204388	HSPA1B
	chr9	130988707	130988916	MIRb	-	SINE/MIR	SINE	MIRb	5.75159	24.6943	4.29347	0.0144945	0	ENSG00000106976	DNM1
	chr14	101317364	101317491	MIRc	+	SINE/MIR	SINE	MIRc	45.6835	112.681	2.46654	0.0147737	-21828	ENSG00000267918	NA
	chr6	28863598	28863898	AluY	-	SINE/Alu	SINE	AluY	3.20951	16.9535	5.28228	0.0148654	6882	ENSG00000204713	TRIM27
	chr8	27459852	27460134	AluJo	+	SINE/Alu	SINE	AluJo	3.02079	16.3597	5.41571	0.0152772	0	ENSG00000120885	CLU
	chr17	17708492	17708604	MIR	+	SINE/MIR	SINE	MIR	0.877728	6.39594	7.28693	0.0152772	0	ENSG00000108557	RAI1
	chr20	33866270	33866514	AluJr	+	SINE/Alu	SINE	AluJr	1.07845	7.45275	6.91063	0.0153347	201	ENSG00000242372	EIF6
	chr19	50358984	50359103	MIR	+	SINE/MIR	SINE	MIR	6.70286	27.3841	4.08544	0.0157115	0	ENSG00000104960	PTOV1
	chr17	17707977	17708131	AluJb	-	SINE/Alu	SINE	AluJb	1.18556	7.81632	6.59294	0.0157115	0	ENSG00000108557	RAI1
	chr6	44117213	44117400	MIR	+	SINE/MIR	SINE	MIR	0.996127	6.8579	6.88456	0.0157115	0	ENSG00000137216	TMEM63B
	chr5	149605298	149605608	AluSx	-	SINE/Alu	SINE	AluSx	2.69234	14.8574	5.5184	0.0157308	0	ENSG00000070808	CAMK2A
	chrX	73045246	73045287	MIRc	-	SINE/MIR	SINE	MIRc	1.56783	10.3622	6.60926	0.0157761	138310	ENSG00000204116	CHIC1
	chr9	4739197	4739479	AluSx1	-	SINE/Alu	SINE	AluSx1	1.0538	7.21685	6.84839	0.0157761	0	ENSG00000147853	AK3
	chr9	117357129	117357447	AluSq2	-	SINE/Alu	SINE	AluSq2	1.35368	8.67197	6.40619	0.0159272	0	ENSG00000136888	ATP6V1G1
	chr9	131393823	131394103	AluSx1	+	SINE/Alu	SINE	AluSx1	1.60143	9.84789	6.14944	0.0160955	0	ENSG00000197694	SPTAN1
	chr11	667530	667828	AluSx	+	SINE/Alu	SINE	AluSx	0.728424	5.46544	7.5031	0.0165162	0	ENSG00000177030	DEAF1
	chr11	66390926	66391122	MIRc	+	SINE/MIR	SINE	MIRc	1.80104	10.8449	6.02145	0.0166102	0	ENSG00000239306	RBM14
	chr19	13442053	13442350	AluSz6	-	SINE/Alu	SINE	AluSz6	0.772649	5.70255	7.38051	0.0168859	0	ENSG00000141837	CACNA1A
	chr12	53903288	53903589	AluSz	-	SINE/Alu	SINE	AluSz	0.609598	4.78067	7.84233	0.0173206	0	ENSG00000267281	RP11-793H13.10
	chr14	101322795	101322840	MIRb	+	SINE/MIR	SINE	MIRb	64.5181	147.496	2.28612	0.017535	24153	ENSG00000254656	RTL1
	chr6	31383452	31383731	AluSx	-	SINE/Alu	SINE	AluSx	0.858768	6.13396	7.14275	0.0179074	361	ENSG00000204520	MICA
	chr19	35525575	35525797	MIR	-	SINE/MIR	SINE	MIR	1.97286	11.4417	5.79954	0.0183529	0	ENSG00000105711	SCN1B
	chr16	670118	670400	AluSq2	+	SINE/Alu	SINE	AluSq2	0.688961	5.14142	7.46257	0.0183529	0	ENSG00000197562	RAB40C
	chr12	132321674	132321844	MIR	-	SINE/MIR	SINE	MIR	1.1139	7.17302	6.43953	0.0185581	0	ENSG00000198598	MMP17
	chr11	64054802	64055011	MIRc	-	SINE/MIR	SINE	MIRc	0.754643	5.59331	7.41186	0.0185581	0	ENSG00000173264	GPR137
	chr2	29063797	29064100	AluSz6	-	SINE/Alu	SINE	AluSz6	0.539816	4.29026	7.94763	0.0185581	0	ENSG00000163806	SPDYA
	chr6	44220228	44220533	AluYj4	-	SINE/Alu	SINE	AluYj4	1.13117	7.49085	6.62222	0.0188325	0	ENSG00000096384	HSP90AB1
	chr18	19291650	19291954	AluJo	-	SINE/Alu	SINE	AluJo	0.539816	4.17184	7.72826	0.0193776	0	ENSG00000101752	MIB1
	chr6	40313806	40313983	MIR	+	SINE/MIR	SINE	MIR	7.96826	28.9441	3.63243	0.0193783	45343	ENSG00000156564	LRFN2
	chrX	73043930	73043999	MIRc	-	SINE/MIR	SINE	MIRc	1.93938	11.9677	6.17088	0.0193783	136994	ENSG00000204116	CHIC1
	chr19	1367925	1368220	AluSx4	-	SINE/Alu	SINE	AluSx4	0.728764	5.35862	7.35303	0.0194385	0	ENSG00000160953	MUM1
	chr1	151230490	151230803	AluSx	-	SINE/Alu	SINE	AluSx	0.645323	4.82576	7.47805	0.0196542	0	ENSG00000159352	PSMD4
	chr19	42821363	42821512	MIRb	+	SINE/MIR	SINE	MIRb	0.670049	4.97415	7.42356	0.0197455	0	ENSG00000167619	TMEM145
	chr8	26512348	26512666	AluJr	-	SINE/Alu	SINE	AluJr	0.801336	5.76148	7.18985	0.0200485	0	ENSG00000092964	DPYSL2
	chr17	42984804	42984969	MIRb	+	SINE/MIR	SINE	MIRb	14.9696	46.1608	3.08363	0.0201055	0	ENSG00000131095	GFAP
	chr19	41078933	41079227	AluJr	+	SINE/Alu	SINE	AluJr	2.37658	12.8859	5.42204	0.0202068	0	ENSG00000160460	SPTBN4
	chr17	17052528	17052820	AluSx1	+	SINE/Alu	SINE	AluSx1	0.987074	6.51745	6.6028	0.0202068	0	ENSG00000133030	MPRIP
	chr12	110490001	110490299	AluJr	-	SINE/Alu	SINE	AluJr	0.872239	6.07865	6.96902	0.0203306	0	ENSG00000174456	C12orf76
	chr9	131392806	131392973	AluSz	-	SINE/Alu	SINE	AluSz	0.690608	5.04263	7.30173	0.0211398	0	ENSG00000197694	SPTAN1
	chr2	61709171	61709479	AluJo	-	SINE/Alu	SINE	AluJo	1.04349	6.66266	6.38498	0.0216219	0	ENSG00000082898	XPO1
	chr20	30741647	30741863	MIR	+	SINE/MIR	SINE	MIR	0.687198	5.12727	7.46113	0.0219078	0	ENSG00000101337	TM9SF4
	chr19	40878414	40878793	AluJr	+	SINE/Alu	SINE	AluJr	1.68515	9.67995	5.74427	0.021969	0	ENSG00000105223	PLD3
	chr11	66389693	66389974	AluSx	-	SINE/Alu	SINE	AluSx	2.29839	12.3968	5.39368	0.0226213	0	ENSG00000239306	RBM14
	chr9	33037997	33038300	AluSx1	-	SINE/Alu	SINE	AluSx1	1.63921	9.54414	5.82241	0.0227235	0	ENSG00000086061	DNAJA1
	chrX	73044222	73044279	MIRc	-	SINE/MIR	SINE	MIRc	1.61944	10.0013	6.17577	0.0231149	137286	ENSG00000204116	CHIC1
	chr10	103571194	103571473	AluJo	+	SINE/Alu	SINE	AluJo	2.68803	13.8043	5.13547	0.023194	0	ENSG00000198408	MGEA5
	chr20	3173717	3173796	AluJr	+	SINE/Alu	SINE	AluJr	0.757029	5.32044	7.02806	0.0232646	0	ENSG00000198171	DDRGK1
	chr4	56287457	56287740	AluSx1	-	SINE/Alu	SINE	AluSx1	1.02137	6.51842	6.38207	0.0242361	0	ENSG00000134851	TMEM165
	chr14	77927593	77927871	AluSg	+	SINE/Alu	SINE	AluSg	0.643644	4.67637	7.26546	0.0247893	0	ENSG00000100591	AHSA1
	chr7	44262039	44262342	AluSz	-	SINE/Alu	SINE	AluSz	2.44078	12.7424	5.22061	0.0248194	0	ENSG00000058404	CAMK2B
	chr10	48214528	48214714	MIR	+	SINE/MIR	SINE	MIR	0.768957	5.31701	6.91457	0.0248194	0	ENSG00000198035	NA
	chr5	131533019	131533330	AluSx1	+	SINE/Alu	SINE	AluSx1	0.771201	5.32434	6.90397	0.0250479	0	ENSG00000072682	P4HA2
	chr12	48136900	48137141	MIR	-	SINE/MIR	SINE	MIR	1.92911	10.6646	5.52825	0.0260556	0	ENSG00000079337	RAPGEF3
	chr7	30604226	30604373	MIR3	-	SINE/MIR	SINE	MIR3	1.48037	8.58967	5.80237	0.0260556	-13132	ENSG00000006625	GGCT
	chr19	53146674	53146973	AluSc8	+	SINE/Alu	SINE	AluSc8	1.12574	6.93052	6.15641	0.0275944	0	ENSG00000167766	ZNF83
	chr19	1477815	1478137	AluSz	-	SINE/Alu	SINE	AluSz	0.822516	5.52011	6.71125	0.0277015	0	ENSG00000119559	C19orf25
	chr12	102116350	102116482	AluJb	+	SINE/Alu	SINE	AluJb	0.900649	5.82333	6.4657	0.028011	0	ENSG00000111666	CHPT1
	chr3	52516437	52516579	MIR	+	SINE/MIR	SINE	MIR	4.57289	19.7	4.30799	0.0280227	0	ENSG00000010322	NISCH
	chr2	96472960	96473068	FLAM_C	+	SINE/Alu	SINE	FLAM_C	3.28868	15.3844	4.678	0.0280227	41520	ENSG00000174501	ANKRD36C
	chr11	65208803	65208935	AluJo	-	SINE/Alu	SINE	AluJo	3.13402	15.0943	4.81625	0.0280227	-13794	ENSG00000173727	CMB9-22P13.1
	chr10	135142882	135143174	AluJr	-	SINE/Alu	SINE	AluJr	1.36474	7.9944	5.85784	0.0280227	0	ENSG00000198546	ZNF511
	chr10	103556321	103556643	AluSz	-	SINE/Alu	SINE	AluSz	1.94738	10.4613	5.37198	0.028819	0	ENSG00000198408	MGEA5
	chr17	66226229	66226514	AluSq2	-	SINE/Alu	SINE	AluSq2	1.68322	9.38109	5.57331	0.0290627	-17202	ENSG00000196704	AMZ2
	chr16	90222363	90222656	AluJr	-	SINE/Alu	SINE	AluJr	1.34782	7.75558	5.75417	0.0294624	-63884	ENSG00000126856	PRDM7
	chr14	24012360	24012596	MIR	-	SINE/MIR	SINE	MIR	1.2244	7.19829	5.87901	0.0298706	0	ENSG00000136367	ZFHX2
	chr17	17762389	17762688	AluSp	-	SINE/Alu	SINE	AluSp	1.17847	6.99408	5.93489	0.0304477	0	ENSG00000175662	TOM1L2
	chr10	73829227	73829515	AluJo	-	SINE/Alu	SINE	AluJo	0.985724	6.15124	6.24033	0.0304477	0	ENSG00000107742	SPOCK2
	chr16	89961072	89961352	AluSz	-	SINE/Alu	SINE	AluSz	3.66522	16.4676	4.49293	0.0308615	0	ENSG00000141002	TCF25
	chr11	65208423	65208624	MIR	+	SINE/MIR	SINE	MIR	8.06115	27.7584	3.44348	0.0311749	-14105	ENSG00000173727	CMB9-22P13.1
	chr1	160302706	160303013	AluSx	-	SINE/Alu	SINE	AluSx	0.930886	5.95777	6.4001	0.0311749	0	ENSG00000122218	COPA
	chr2	127815721	127815884	MIRb	+	SINE/MIR	SINE	MIRb	11.227	35.646	3.17504	0.0320189	0	ENSG00000136717	BIN1
	chr7	99080971	99081267	AluSx	+	SINE/Alu	SINE	AluSx	1.21347	7.08725	5.8405	0.0322979	0	ENSG00000198556	ZNF789
	chr14	101316641	101316963	AluSg	+	SINE/Alu	SINE	AluSg	34.609	83.3462	2.40822	0.0329909	-21105	ENSG00000267918	NA
	chr15	25294247	25294514	AluJb	-	SINE/Alu	SINE	AluJb	1.30615	7.42609	5.68546	0.0330811	48825	ENSG00000214265	RP11-701H24.9
	chr7	1475744	1476039	AluSq	+	SINE/Alu	SINE	AluSq	10.6033	33.6808	3.17645	0.0331852	0	ENSG00000164877	MICALL2
	chr21	33038284	33038586	AluSx	-	SINE/Alu	SINE	AluSx	1.9217	10.1523	5.28296	0.0331852	0	ENSG00000142168	SOD1
	chr7	76248114	76248403	AluJo	-	SINE/Alu	SINE	AluJo	0.608981	4.21582	6.92275	0.0332023	0	ENSG00000243566	UPK3B
	chr12	48530837	48531128	AluSx	-	SINE/Alu	SINE	AluSx	1.20934	7.02242	5.80681	0.033793	0	ENSG00000152556	PFKM
	chr19	4093234	4093399	AluJo	+	SINE/Alu	SINE	AluJo	0.701051	4.70259	6.70792	0.033793	0	ENSG00000126934	MAP2K2
	chr15	25653102	25653374	AluJb	+	SINE/Alu	SINE	AluJb	1.31126	7.46136	5.69023	0.034108	0	ENSG00000114062	UBE3A
	chr2	55540213	55540502	AluSp	-	SINE/Alu	SINE	AluSp	0.539816	3.70505	6.86355	0.0343534	0	ENSG00000115355	CCDC88A
	chr5	161429256	161429566	AluSq2	+	SINE/Alu	SINE	AluSq2	7.88687	26.6302	3.37652	0.0347488	-64981	ENSG00000113327	GABRG2
	chr20	33443619	33443894	AluJb	-	SINE/Alu	SINE	AluJb	4.78266	19.3977	4.05584	0.0352833	0	ENSG00000131067	GGT7
	chr11	62654893	62655191	AluSx	+	SINE/Alu	SINE	AluSx	0.725337	4.77974	6.58968	0.0352833	0	ENSG00000168003	SLC3A2
	chr16	89615786	89616088	AluJr	+	SINE/Alu	SINE	AluJr	1.16168	6.65892	5.73213	0.0359644	0	ENSG00000197912	SPG7
	chr14	103408883	103409205	AluJo	-	SINE/Alu	SINE	AluJo	3.10558	14.3504	4.62084	0.0362201	0	ENSG00000198752	CDC42BPB
	chr20	30744723	30745055	AluSx1	-	SINE/Alu	SINE	AluSx1	1.33487	7.45342	5.58361	0.0362201	0	ENSG00000101337	TM9SF4
	chr8	21925805	21926069	AluJr	+	SINE/Alu	SINE	AluJr	1.1905	6.85785	5.7605	0.0362201	0	ENSG00000158856	DMTN
	chr1	241123183	241123472	AluSx	+	SINE/Alu	SINE	AluSx	1.04018	6.08427	5.84927	0.0362201	0	ENSG00000182901	RGS7
	chr6	44216812	44217089	AluJb	+	SINE/Alu	SINE	AluJb	1.98174	10.3079	5.20143	0.0362631	0	ENSG00000096384	HSP90AB1
	chr22	21066043	21066329	AluSc	-	SINE/Alu	SINE	AluSc	0.730056	4.86284	6.66092	0.037049	0	ENSG00000241973	PI4KA
	chr11	663931	664243	AluSp	+	SINE/Alu	SINE	AluSp	1.37814	7.59406	5.51039	0.0372155	0	ENSG00000177030	DEAF1
	chr12	121081847	121082102	MIRb	+	SINE/MIR	SINE	MIRb	4.84073	19.2571	3.97813	0.0372506	0	ENSG00000157782	CABP1
	chr19	2422909	2423075	AluSx3	+	SINE/Alu	SINE	AluSx3	0.644978	4.3323	6.71697	0.0374749	0	ENSG00000178297	TMPRSS9
	chr1	36030580	36030732	MIR	-	SINE/MIR	SINE	MIR	22.2756	57.7932	2.59446	0.0374807	0	ENSG00000020129	NCDN
	chr11	134016484	134016761	AluJr	-	SINE/Alu	SINE	AluJr	1.19133	6.7435	5.66046	0.0374807	0	ENSG00000166086	JAM3
	chr2	85550408	85550707	AluSx1	+	SINE/Alu	SINE	AluSx1	1.08337	6.33195	5.84466	0.0374807	0	ENSG00000152291	TGOLN2
	chr19	40690502	40690788	AluSg4	+	SINE/Alu	SINE	AluSg4	1.07806	6.37187	5.91048	0.0374807	-6864	ENSG00000130758	MAP3K10
	chr12	32900476	32900769	AluSz	-	SINE/Alu	SINE	AluSz	0.643644	4.37528	6.79766	0.0374807	0	ENSG00000139131	YARS2
	chr17	36350910	36351207	AluJo	-	SINE/Alu	SINE	AluJo	1.34935	7.54605	5.59236	0.0379507	0	ENSG00000197681	NA
	chr11	66388846	66389147	AluSp	-	SINE/Alu	SINE	AluSp	1.3279	7.36105	5.54338	0.0387942	0	ENSG00000239306	RBM14
	chr19	4106135	4106384	AluJr	+	SINE/Alu	SINE	AluJr	0.539816	3.60165	6.67199	0.0387942	0	ENSG00000126934	MAP2K2
	chr5	133725227	133725537	AluSp	-	SINE/Alu	SINE	AluSp	2.18118	10.9631	5.02621	0.0391222	0	ENSG00000119048	UBE2B
	chr19	11183471	11183775	AluSg	+	SINE/Alu	SINE	AluSg	0.539816	3.58988	6.6502	0.0392441	7401	ENSG00000127616	SMARCA4
	chr14	105840189	105840508	AluSx1	+	SINE/Alu	SINE	AluSx1	1.79726	9.42979	5.24675	0.0394581	0	ENSG00000179364	PACS2
	chr19	40863161	40863297	FLAM_C	-	SINE/Alu	SINE	FLAM_C	1.51692	8.20576	5.40948	0.0394581	0	ENSG00000105223	PLD3
	chr12	124438354	124438530	AluSp	+	SINE/Alu	SINE	AluSp	0.931354	5.68222	6.10103	0.0396099	0	ENSG00000119242	CCDC92
	chr22	41643361	41643652	AluJb	-	SINE/Alu	SINE	AluJb	1.18687	6.62871	5.58505	0.0408008	0	ENSG00000100401	RANGAP1
	chr15	43894839	43895142	AluY	-	SINE/Alu	SINE	AluY	1.55424	8.2672	5.31912	0.0408261	0	ENSG00000237289	CKMT1B
	chr15	89159323	89159622	AluSg	-	SINE/Alu	SINE	AluSg	1.61103	8.41888	5.22576	0.041051	-4906	ENSG00000181026	AEN
	chr17	17761897	17762194	AluSc	-	SINE/Alu	SINE	AluSc	1.84761	9.52604	5.15587	0.0411125	0	ENSG00000175662	TOM1L2
	chr17	47014708	47015004	AluSz6	+	SINE/Alu	SINE	AluSz6	0.757777	4.92831	6.50364	0.0416286	0	ENSG00000159210	SNF8
	chr1	62949254	62949551	AluJb	-	SINE/Alu	SINE	AluJb	0.826038	5.13187	6.21263	0.0417667	0	ENSG00000116641	DOCK7
	chr2	127824365	127824672	AluJb	+	SINE/Alu	SINE	AluJb	7.54162	25.8657	3.42973	0.0430831	0	ENSG00000136717	BIN1
	chr12	50269964	50270155	MIR	-	SINE/MIR	SINE	MIR	0.984728	5.81074	5.90086	0.0438489	0	ENSG00000135472	FAIM2
	chr22	41835538	41835819	AluSx1	-	SINE/Alu	SINE	AluSx1	0.900666	5.37997	5.97332	0.0440384	0	ENSG00000183864	TOB2
	chr14	23241924	23242203	AluJb	+	SINE/Alu	SINE	AluJb	5.20669	19.5861	3.76172	0.0443183	229	ENSG00000155465	SLC7A7
	chr2	61708576	61708879	AluSp	-	SINE/Alu	SINE	AluSp	0.852578	5.15945	6.05159	0.0443183	0	ENSG00000082898	XPO1
	chr6	69882254	69882564	AluY	+	SINE/Alu	SINE	AluY	1.0869	6.12486	5.63515	0.0446404	0	ENSG00000135298	ADGRB3
	chr9	139939419	139939541	MIRb	+	SINE/MIR	SINE	MIRb	18.2702	49.2962	2.69818	0.0446968	0	ENSG00000107281	NPDC1
	chr5	56536518	56536799	AluSp	+	SINE/Alu	SINE	AluSp	0.801377	4.97717	6.21077	0.04516	0	ENSG00000062194	GPBP1
	chr17	7109413	7109566	FRAM	-	SINE/Alu	SINE	FRAM	2.3009	11.1249	4.83503	0.0452693	0	ENSG00000132535	DLG4
	chr17	48187014	48187112	MIR3	-	SINE/MIR	SINE	MIR3	1.09662	6.23012	5.68118	0.0452693	0	ENSG00000005882	PDK2
	chr12	121086292	121086402	MIRc	-	SINE/MIR	SINE	MIRc	2.16718	10.6575	4.91769	0.0453468	0	ENSG00000157782	CABP1
	chr9	130712238	130712465	MIR	+	SINE/MIR	SINE	MIR	1.44329	7.63132	5.28743	0.045561	0	ENSG00000167106	FAM102A
	chr17	36691431	36691741	AluSp	-	SINE/Alu	SINE	AluSp	1.36876	7.37325	5.3868	0.045561	0	ENSG00000017373	NA
	chr5	131721912	131722222	AluSx1	-	SINE/Alu	SINE	AluSx1	0.93286	5.52462	5.92224	0.045561	0	ENSG00000197375	SLC22A5
	chr16	30372756	30373025	AluSp	-	SINE/Alu	SINE	AluSp	0.777587	4.82518	6.20533	0.045561	0	ENSG00000169221	TBC1D10B
	chr2	47401395	47401563	AluJr	-	SINE/Alu	SINE	AluJr	0.688747	4.41472	6.40978	0.045561	0	ENSG00000273269	RP11-761B3.1
	chr6	44220578	44220712	AluSz6	-	SINE/Alu	SINE	AluSz6	1.5729	8.15542	5.18495	0.0459855	0	ENSG00000096384	HSP90AB1
	chr14	101028067	101028135	MIR	-	SINE/MIR	SINE	MIR	0.729212	4.62533	6.34292	0.0459855	0	ENSG00000183092	BEGAIN
	chr19	4190151	4190436	AluY	+	SINE/Alu	SINE	AluY	0.608981	3.92893	6.45165	0.0459855	0	ENSG00000089847	ANKRD24
	chr19	14030270	14030503	AluJr4	+	SINE/Alu	SINE	AluJr4	3.24242	14.2453	4.39343	0.0466913	0	ENSG00000132024	CC2D1A
	chr19	11571685	11572015	AluJo	+	SINE/Alu	SINE	AluJo	1.81322	9.10651	5.02228	0.0466913	0	ENSG00000196361	ELAVL3
	chr7	45127484	45127598	MIR1_Amn	-	SINE/MIR	SINE	MIR1_Amn	1.76112	8.94236	5.07766	0.0466913	0	ENSG00000136274	NACAD
	chr9	130260090	130260299	MIRb	-	SINE/MIR	SINE	MIRb	0.903069	5.36692	5.94298	0.0466913	0	ENSG00000148356	LRSAM1
	chr19	16489833	16490139	AluYa5	+	SINE/Alu	SINE	AluYa5	0.771448	4.81138	6.23682	0.0466913	0	ENSG00000127527	EPS15L1
	chr15	40727157	40727318	MIR	+	SINE/MIR	SINE	MIR	0.539816	3.46034	6.41021	0.0466913	0	ENSG00000128928	IVD
	chr8	27458408	27458536	MIRb	-	SINE/MIR	SINE	MIRb	1.68103	8.67646	5.1614	0.0475452	0	ENSG00000120885	CLU
	chr2	127827773	127827919	MIRc	+	SINE/MIR	SINE	MIRc	2.74487	12.6175	4.59674	0.0476424	0	ENSG00000136717	BIN1
	chr19	11565820	11566108	AluJo	-	SINE/Alu	SINE	AluJo	1.57199	8.11796	5.16414	0.0476424	0	ENSG00000196361	ELAVL3
	chr9	131208307	131208606	AluSc	+	SINE/Alu	SINE	AluSc	1.15281	6.39523	5.5475	0.0476424	8682	ENSG00000167123	CERCAM
	chr3	126073253	126073356	MIR3	+	SINE/MIR	SINE	MIR3	0.945711	5.48048	5.79509	0.0476424	0	ENSG00000163884	KLF15
	chr2	171852211	171852511	AluSx	-	SINE/Alu	SINE	AluSx	0.759534	4.69386	6.17992	0.0476424	0	ENSG00000198586	TLK1
	chr7	102280045	102280418	AluSx1	+	SINE/Alu	SINE	AluSx1	0.820948	5.09122	6.20164	0.0476424	0	ENSG00000205236	RP11-514P8.6
	chr19	17868269	17868423	MIR	-	SINE/MIR	SINE	MIR	0.539816	3.43065	6.35522	0.0476424	0	ENSG00000130475	FCHO1
	chr7	66156759	66157076	AluJr	+	SINE/Alu	SINE	AluJr	0.986802	5.57123	5.64574	0.0479828	0	ENSG00000243335	KCTD7
	chr2	61706779	61706995	AluSx	-	SINE/Alu	SINE	AluSx	0.690118	4.33009	6.27442	0.048236	0	ENSG00000082898	XPO1
	chr19	17292543	17292877	AluSq2	-	SINE/Alu	SINE	AluSq2	0.772649	4.78899	6.19814	0.048985	0	ENSG00000099331	MYO9B
	chr19	4212848	4213138	AluSc	+	SINE/Alu	SINE	AluSc	0.539816	3.41726	6.33041	0.048985	0	ENSG00000089847	ANKRD24
	chr12	132340110	132340299	MIR	-	SINE/MIR	SINE	MIR	3.11297	13.6657	4.38992	0.0498415	3783	ENSG00000198598	MMP17
	chr5	179272201	179272448	AluSz	-	SINE/Alu	SINE	AluSz	0.729589	4.53902	6.22134	0.0498415	0	ENSG00000161010	C5orf45

## Sheet: FCX-C9ALS vs sALS
	GSE67196
	FRONTAL CORTEX
	C9ALS vs sALS
	chr	start	end	repName	strand	class.fam	Class	unMerged	mean.Ctrl	mean.sALS	foldChange > 2X	padj < 0.5	dist2gene	gene.ens	gene.name
	chr1	111139057	111139344	Tigger10	+	DNA/TcMar-Tigger	DNA	Tigger10	210.828	511.196	-2.4247	0.00324576	0	ENSG00000177301	KCNA2
	chr7	18587557	18588138	Tigger1	-	DNA/TcMar-Tigger	DNA	Tigger1	0.899379	6.41425	-7.13186	0.00794589	0	ENSG00000048052	HDAC9
	chr11	17876967	17877292	Tigger7	-	DNA/TcMar-Tigger	DNA	Tigger7	3.68442	19.7326	-5.35569	0.0117219	0	ENSG00000129158	SERGEF
	chrX	46461881	46462054	MER5B	+	DNA/hAT-Charlie	DNA	MER5B	46.9395	122.418	-2.608	0.0122866	2700	ENSG00000065923	SLC9A7
	chr1	111141852	111142120	Tigger19b	-	DNA/TcMar-Tigger	DNA	Tigger19b	113.442	266.746	-2.35138	0.0128017	0	ENSG00000177301	KCNA2
	chr4	77841233	77842233	Tigger1	-	DNA/TcMar-Tigger	DNA	Tigger1	20.9829	63.5749	-3.02984	0.0129575	-22232	ENSG00000186212	SOWAHB
	chr8	8098513	8098721	MER58A	-	DNA/hAT-Charlie	DNA	MER58A	1.17166	6.90719	-5.89519	0.0151848	-52183	ENSG00000268955	RP11-556O5.6
	chr19	28291288	28291316	MER53	+	DNA/hAT	DNA	MER53	0.948033	5.34969	-5.64294	0.022578	1406858	ENSG00000169021	UQCRFS1
	chr17	16917839	16918248	Arthur1	+	DNA/hAT-Tip100	DNA	Arthur1	63.0648	141.862	-2.24946	0.0241459	-27612	ENSG00000133030	MPRIP
	chr12	120079485	120079915	MER113	+	DNA/hAT-Charlie	DNA	MER113	10.7024	32.5537	-3.04172	0.0243583	123	ENSG00000224982	TMEM233
	chr4	77842508	77842809	Tigger1	-	DNA/TcMar-Tigger	DNA	Tigger1	8.92329	28.8834	-3.23686	0.0245519	-23507	ENSG00000186212	SOWAHB
	chr7	122151562	122152059	Tigger13a	+	DNA/TcMar-Tigger	DNA	Tigger13a	1.6722	8.99596	-5.37971	0.0252963	0	ENSG00000081803	CADPS2
	chr4	47431281	47431337	X2a_DNA	-	DNA	DNA	X2a_DNA	7.76211	26.814	-3.45448	0.0255532	2821	ENSG00000163288	GABRB1
	chr1	220989809	220989941	MER103C	-	DNA/hAT-Charlie	DNA	MER103C	2.35023	11.4372	-4.86642	0.0260756	2075	ENSG00000186205	43160
	chr6	166762382	166764729	Tigger1	-	DNA/TcMar-Tigger	DNA	Tigger1	55.0367	115.677	-2.10181	0.0265047	-6304	ENSG00000198818	SFT2D1
	chr5	115243537	115243853	Charlie26a	-	DNA/hAT-Charlie	DNA	Charlie26a	3.71628	15.8552	-4.26641	0.0266896	0	ENSG00000177879	AP3S1
	chr14	21674218	21674344	MER3	-	DNA/hAT-Charlie	DNA	MER3	70.6112	143.538	-2.03279	0.0270871	2952	ENSG00000092199	HNRNPC
	chr9	97910057	97911521	Charlie1	+	DNA/hAT-Charlie	DNA	Charlie1	49.8145	123.189	-2.47296	0.0275025	0	ENSG00000158169	FANCC
	chr6	32869114	32869297	MER20	-	DNA/hAT-Charlie	DNA	MER20	26.0832	62.6115	-2.40045	0.0280911	33110	ENSG00000242574	HLA-DMB
	chrX	67245988	67248356	Tigger1	+	DNA/TcMar-Tigger	DNA	Tigger1	1.57946	8.45665	-5.35413	0.0282045	13831	ENSG00000079482	OPHN1
	chr9	19929399	19930528	Tigger3b	+	DNA/TcMar-Tigger	DNA	Tigger3b	1.95096	9.32478	-4.77959	0.0282479	-142474	ENSG00000155886	SLC24A2
	chr1	16862584	16862758	MER20	-	DNA/hAT-Charlie	DNA	MER20	1.46215	7.35541	-5.03053	0.0285181	-2804	ENSG00000268674	FAM231C
	chr13	36345017	36345162	MER131	-	DNA?	DNA?	MER131	47.0937	131.53	-2.79294	0.0285244	317	ENSG00000133083	DCLK1
	chr8	82191485	82191566	Tigger19a	-	DNA/TcMar-Tigger	DNA	Tigger19a	1.37266	6.6698	-4.85905	0.0304507	-1033	ENSG00000164687	FABP5
	chr4	53530543	53530652	MER5A1	+	DNA/hAT-Charlie	DNA	MER5A1	1.69556	8.49243	-5.00862	0.0311868	-5042	ENSG00000109189	USP46
	chr15	25267139	25267308	MER58A	-	DNA/hAT-Charlie	DNA	MER58A	61.1461	131.513	-2.1508	0.0321573	21717	ENSG00000214265	RP11-701H24.9
	chr22	31371218	31371397	Charlie15a	-	DNA/hAT-Charlie	DNA	Charlie15a	54.6293	111.951	-2.04929	0.0326911	-6935	ENSG00000133422	MORC2
	chr9	125876080	125876271	MER58A	+	DNA/hAT-Charlie	DNA	MER58A	39.215	85.8118	-2.18824	0.0332987	0	ENSG00000165209	STRBP
	chr4	149945550	149946280	Tigger3b	-	DNA/TcMar-Tigger	DNA	Tigger3b	0.975692	5.1512	-5.27954	0.033769	-579701	ENSG00000151623	NR3C2
	chr9	97909820	97910084	Charlie1	+	DNA/hAT-Charlie	DNA	Charlie1	8.80189	29.9773	-3.40578	0.0345228	0	ENSG00000158169	FANCC
	chrX	12745085	12746123	Tigger6a	-	DNA/TcMar-Tigger	DNA	Tigger6a	17.177	48.4114	-2.81839	0.0351542	2444	ENSG00000169933	FRMPD4
	chr2	39827544	39827666	MER5A	-	DNA/hAT-Charlie	DNA	MER5A	16.8704	46.794	-2.77374	0.0354741	-64457	ENSG00000152154	TMEM178A
	chr7	31152788	31152973	MER5A	-	DNA/hAT-Charlie	DNA	MER5A	17.5337	42.2467	-2.40945	0.0372779	1700	ENSG00000078549	ADCYAP1R1
	chr6	62842245	62842429	MER5A	+	DNA/hAT-Charlie	DNA	MER5A	0.807678	4.41005	-5.46016	0.0379777	0	ENSG00000112232	KHDRBS2
	chr2	49434361	49435782	Tigger2	+	DNA/TcMar-Tigger	DNA	Tigger2	0.509501	2.80311	-5.50168	0.0382102	-52686	ENSG00000170820	FSHR
	chr6	22637809	22638365	MER44D	-	DNA/TcMar-Tigger	DNA	MER44D	1.2132	5.98928	-4.93676	0.0398027	65918	ENSG00000112273	HDGFL1
	chr16	79243506	79243640	X2a_DNA	+	DNA	DNA	X2a_DNA	0.875784	4.56133	-5.20829	0.0405776	0	ENSG00000186153	WWOX
	chr2	96199856	96200078	MER30	-	DNA/hAT-Charlie	DNA	MER30	0.739726	4.07278	-5.5058	0.0413949	-57689	ENSG00000144015	TRIM43
	chr9	124904631	124904802	MER5B	+	DNA/hAT-Charlie	DNA	MER5B	0.884589	4.4293	-5.00718	0.0416636	0	ENSG00000119421	NDUFA8
	chr1	54494673	54494849	Charlie19a	+	DNA/hAT-Charlie	DNA	Charlie19a	27.0468	73.0346	-2.70031	0.041946	2499	ENSG00000116209	TMEM59
	chr2	39827400	39827533	MER5A1	-	DNA/hAT-Charlie	DNA	MER5A1	14.0679	38.6624	-2.74827	0.0426755	-64590	ENSG00000152154	TMEM178A
	chr22	34588981	34589168	MER5A	-	DNA/hAT-Charlie	DNA	MER5A	2.87578	12.0045	-4.17435	0.0434781	-270153	ENSG00000133424	LARGE1
	chr12	78421762	78423972	Tigger4	+	DNA/TcMar-Tigger	DNA	Tigger4	4.6226	19.0769	-4.12688	0.0438945	0	ENSG00000067798	NAV3
	chr4	66461953	66462173	MER20	+	DNA/hAT-Charlie	DNA	MER20	3.72784	15.5796	-4.17926	0.0445611	0	ENSG00000145242	EPHA5
	chrX	18653924	18654101	MER58A	-	DNA/hAT-Charlie	DNA	MER58A	42.1637	98.4642	-2.33529	0.0446054	0	ENSG00000008086	CDKL5
	chr11	11980953	11981034	Charlie4z	+	DNA/hAT-Charlie	DNA	Charlie4z	59.516	122.45	-2.05744	0.0446054	84	ENSG00000170242	USP47
	chr11	102923620	102923805	Charlie15a	+	DNA/hAT-Charlie	DNA	Charlie15a	23.5848	54.6088	-2.31543	0.0458274	9001	ENSG00000137692	DCUN1D5
	chr8	327565	327725	MER58A	+	DNA/hAT-Charlie	DNA	MER58A	4.72128	15.1689	-3.21288	0.0471383	-28704	ENSG00000147364	FBXO25
	chr10	1181206	1181352	MER5A	+	DNA/hAT-Charlie	DNA	MER5A	58.5763	124.988	-2.13377	0.0474196	2970	ENSG00000047056	WDR37
	chr22	18076277	18076391	MER3	+	DNA/hAT-Charlie	DNA	MER3	0.509501	2.42986	-4.76911	0.0477154	0	ENSG00000131100	ATP6V1E1
	chr15	23097854	23097927	Charlie16a	+	DNA/hAT-Charlie	DNA	Charlie16a	8.03771	25.0753	-3.1197	0.0483222	0	ENSG00000170113	NIPA1
	chr4	110303375	110303557	MER63A	+	DNA/hAT-Blackjack	DNA	MER63A	1.52885	6.43798	-4.21101	0.0487568	-51372	ENSG00000138802	SEC24B
	chr11	115036182	115036514	ORSL-2a	-	DNA/hAT-Tip100	DNA	ORSL-2a	14.44	40.7603	-2.82273	0.0490774	3425	ENSG00000182985	CADM1
	chr3	13556918	13557064	Tigger15a	+	DNA/TcMar-Tigger	DNA	Tigger15a	1.00442	4.60525	-4.58497	0.0491677	9003	ENSG00000163517	HDAC11
	chr12	121094840	121095039	MER3	+	DNA/hAT-Charlie	DNA	MER3	29.952	5.55773	5.38925	0.00151392	0	ENSG00000157782	CABP1
	chr5	149636753	149636957	MER113	-	DNA/hAT-Charlie	DNA	MER113	5.60446	0.565739	9.90644	0.00214691	0	ENSG00000070808	CAMK2A
	chr8	27459664	27459851	MER20	+	DNA/hAT-Charlie	DNA	MER20	12.9206	1.56437	8.25929	0.00248563	0	ENSG00000120885	CLU
	chr4	21684005	21684730	Tigger1	-	DNA/TcMar-Tigger	DNA	Tigger1	10.5804	1.26819	8.34289	0.00319679	0	ENSG00000185774	KCNIP4
	chr11	118881553	118881856	MER1B	-	DNA/hAT-Charlie	DNA	MER1B	9.93817	1.24388	7.98965	0.00354432	0	ENSG00000186166	CCDC84
	chr4	151161968	151162437	Tigger13a	-	DNA/TcMar-Tigger	DNA	Tigger13a	11.7463	1.52665	7.69417	0.00502657	0	ENSG00000170390	DCLK2
	chr16	75270412	75270535	MER94	+	DNA/hAT-Blackjack	DNA	MER94	7.83814	0.863597	9.07616	0.00523772	0	ENSG00000050820	BCAR1
	chr14	101325423	101325502	OldhAT1	+	DNA/hAT-Ac	DNA	OldhAT1	62.759	18.5619	3.38106	0.00526202	21491	ENSG00000254656	RTL1
	chr14	77927872	77928221	Tigger9b	-	DNA/TcMar-Tigger	DNA	Tigger9b	7.29076	0.790608	9.22171	0.00556557	0	ENSG00000100591	AHSA1
	chr2	198366896	198367077	MER30	+	DNA/hAT-Charlie	DNA	MER30	7.63139	0.891889	8.55644	0.00623738	0	ENSG00000144381	HSPD1
	chr8	27457668	27457743	Charlie10b	+	DNA/hAT-Charlie	DNA	Charlie10b	9.44691	1.4298	6.60713	0.00657591	0	ENSG00000120885	CLU
	chr7	23348380	23348523	MER20	-	DNA/hAT-Charlie	DNA	MER20	8.73553	1.23459	7.07567	0.00658196	0	ENSG00000156928	MALSU1
	chrX	73494719	73494905	MER58A	+	DNA/hAT-Charlie	DNA	MER58A	6.22486	0.831542	7.48592	0.00658196	-29121	ENSG00000187969	ZCCHC13
	chrX	21513976	21514323	Tigger3a	-	DNA/TcMar-Tigger	DNA	Tigger3a	9.39658	1.11463	8.43023	0.00658196	0	ENSG00000149970	CNKSR2
	chr22	50646108	50646204	MER20	-	DNA/hAT-Charlie	DNA	MER20	16.7999	2.90898	5.77521	0.0066101	0	ENSG00000073169	SELO
	chr19	40878794	40878903	MER3	-	DNA/hAT-Charlie	DNA	MER3	7.46858	1.02666	7.27461	0.00667689	0	ENSG00000105223	PLD3
	chr9	138832003	138832143	Tigger18a	-	DNA/TcMar-Tigger	DNA	Tigger18a	4.66375	0.596464	7.81899	0.00667689	0	ENSG00000130560	UBAC1
	chr19	49307980	49308127	MamRep137	+	DNA/TcMar-Tigger	DNA	MamRep137	8.51042	1.22148	6.96729	0.00679641	0	ENSG00000105552	BCAT2
	chr19	18887756	18887896	MER20	-	DNA/hAT-Charlie	DNA	MER20	6.96221	0.952624	7.30846	0.00711611	0	ENSG00000105662	CRTC1
	chr6	80293484	80294201	Charlie21a	-	DNA/hAT-Charlie	DNA	Charlie21a	8.919	1.39744	6.3824	0.00713507	-46310	ENSG00000135338	LCA5
	chr6	36942308	36942466	MER20	-	DNA/hAT-Charlie	DNA	MER20	5.1539	0.631176	8.16555	0.00807946	0	ENSG00000137409	MTCH1
	chr10	70118205	70118385	Eutr11	-	DNA	DNA	Eutr11	6.25776	0.903308	6.92761	0.00816094	0	ENSG00000204130	RUFY2
	chr4	71673645	71673988	MER2B	-	DNA/TcMar-Tigger	DNA	MER2B	70.4139	26.022	2.70594	0.00832972	614	ENSG00000018189	RUFY3
	chr7	44263394	44263771	MER113	+	DNA/hAT-Charlie	DNA	MER113	19.0216	3.00182	6.33668	0.00846535	0	ENSG00000058404	CAMK2B
	chr1	149817746	149818035	EuthAT-2	+	DNA/hAT-Ac	DNA	EuthAT-2	86.2551	33.8648	2.54705	0.00870017	-3269	ENSG00000183558	NA
	chr16	3650026	3650361	MER1B	-	DNA/hAT-Charlie	DNA	MER1B	3.70502	0.506232	7.31881	0.00896145	0	ENSG00000188827	SLX4
	chr17	48560252	48560376	MER5A	-	DNA/hAT-Charlie	DNA	MER5A	7.9023	1.18313	6.67914	0.00909038	0	ENSG00000136444	RSAD1
	chr1	25093427	25093665	MER30	-	DNA/hAT-Charlie	DNA	MER30	3.62997	0.506232	7.17056	0.00931466	0	ENSG00000169504	CLIC4
	chr2	11801196	11801328	MER5A1	+	DNA/hAT-Charlie	DNA	MER5A1	3.62178	0.506232	7.15438	0.00972942	0	ENSG00000169006	NTSR2
	chr12	79742096	79742208	MER81	-	DNA/hAT-Blackjack	DNA	MER81	4.5022	0.631176	7.13304	0.0100529	0	ENSG00000067715	SYT1
	chr6	29636998	29637061	Charlie4a	-	DNA/hAT-Charlie	DNA	Charlie4a	9.02318	1.40485	6.42287	0.0101516	0	ENSG00000204655	MOG
	chr4	186311701	186311884	Tigger13a	-	DNA/TcMar-Tigger	DNA	Tigger13a	3.73651	0.506232	7.38101	0.0104246	0	ENSG00000109771	LRP2BP
	chr17	40814727	40814823	MER47C	-	DNA/TcMar-Tigger	DNA	MER47C	12.9049	2.29646	5.61946	0.0105423	0	ENSG00000037042	TUBG2
	chr1	21548934	21549051	MER58A	-	DNA/hAT-Charlie	DNA	MER58A	4.79415	0.663266	7.2281	0.0105423	0	ENSG00000117298	ECE1
	chr7	149537100	149537200	Tigger3	+	DNA/TcMar-Tigger	DNA	Tigger3	18.8897	4.36607	4.32646	0.010649	0	ENSG00000106479	ZNF862
	chr17	43729199	43729463	Charlie30a	-	DNA/hAT-Charlie	DNA	Charlie30a	16.9397	3.97955	4.25667	0.0109071	0	ENSG00000120088	CRHR1
	chr3	195441907	195441993	Tigger5b	-	DNA/TcMar-Tigger	DNA	Tigger5b	4.66753	0.697072	6.69591	0.0113016	-5761	ENSG00000176945	MUC20
	chr12	122236889	122237069	MER5A	+	DNA/hAT-Charlie	DNA	MER5A	29.2522	8.48375	3.44803	0.0117715	0	ENSG00000139725	RHOF
	chr19	17602817	17603019	MER20	-	DNA/hAT-Charlie	DNA	MER20	8.09184	1.30341	6.20821	0.0118427	0	ENSG00000130304	SLC27A1
	chr13	33100820	33100955	MER5B	+	DNA/hAT-Charlie	DNA	MER5B	8.53602	1.36475	6.25465	0.0120305	0	ENSG00000244754	N4BP2L2
	chr7	99813931	99814141	Charlie7	-	DNA/hAT-Charlie	DNA	Charlie7	15.5604	3.5139	4.42824	0.0122866	0	ENSG00000066923	STAG3
	chr19	50821775	50821956	MER58A	-	DNA/hAT-Charlie	DNA	MER58A	18.4875	3.92649	4.70841	0.0122866	0	ENSG00000131398	KCNC3
	chr9	130148250	130148983	MER63C	-	DNA/hAT-Blackjack	DNA	MER63C	10.02	1.77146	5.65638	0.0122866	0	ENSG00000136895	GARNL3
	chr8	134269574	134269921	Tigger3a	-	DNA/TcMar-Tigger	DNA	Tigger3a	7.42616	1.28617	5.77385	0.0123146	0	ENSG00000104419	NDRG1
	chr1	227207897	227209038	Tigger1	-	DNA/TcMar-Tigger	DNA	Tigger1	5.90894	0.917614	6.43946	0.0123146	0	ENSG00000143776	CDC42BPA
	chr6	41902529	41902604	MER58B	+	DNA/hAT-Charlie	DNA	MER58B	9.56242	1.89703	5.04075	0.0134639	68	ENSG00000112576	CCND3
	chr1	155540093	155540669	MER44D	+	DNA/TcMar-Tigger	DNA	MER44D	12.7784	2.51772	5.0754	0.0145335	-7496	ENSG00000116539	ASH1L
	chr1	113582080	113583784	Tigger2	+	DNA/TcMar-Tigger	DNA	Tigger2	9.04338	1.51285	5.97769	0.0145335	-32048	ENSG00000198799	LRIG2
	chr1	205489398	205489539	MER5B	+	DNA/hAT-Charlie	DNA	MER5B	4.00399	0.564652	7.09107	0.0145335	0	ENSG00000117266	CDK18
	chr4	123200085	123200831	HSMAR2	-	DNA/TcMar-Mariner	DNA	HSMAR2	4.97962	0.700943	7.10417	0.0145335	0	ENSG00000138688	KIAA1109
	chr1	8928532	8928730	MARNA	-	DNA/TcMar-Mariner	DNA	MARNA	5.16502	0.808211	6.39068	0.0152239	0	ENSG00000074800	ENO1
	chr12	67129802	67129948	Tigger2a	-	DNA/TcMar-Tigger	DNA	Tigger2a	3.48436	0.506232	6.88294	0.0152713	0	ENSG00000155974	GRIP1
	chr6	53195485	53195853	Tigger3b	-	DNA/TcMar-Tigger	DNA	Tigger3b	3.2564	0.506232	6.43262	0.0155902	0	ENSG00000012660	ELOVL5
	chr2	171856910	171858310	Tigger2	-	DNA/TcMar-Tigger	DNA	Tigger2	8.79167	1.62744	5.40216	0.0162296	0	ENSG00000198586	TLK1
	chr16	30862250	30862566	HSMAR1	-	DNA/TcMar-Mariner	DNA	HSMAR1	34.4549	12.3716	2.785	0.016284	0	ENSG00000099385	BCL7C
	chr9	131090712	131090909	MER20	-	DNA/hAT-Charlie	DNA	MER20	13.9164	3.14218	4.42888	0.0170044	0	ENSG00000167113	COQ4
	chr19	34873283	34873471	MER105	+	DNA/hAT-Charlie	DNA	MER105	7.67138	1.17074	6.55261	0.0172717	0	ENSG00000105220	GPI
	chr5	149603174	149603470	Charlie8	-	DNA/hAT-Charlie	DNA	Charlie8	21.7194	5.85893	3.70706	0.0173969	0	ENSG00000070808	CAMK2A
	chr15	42094097	42094670	Tigger3	-	DNA/TcMar-Tigger	DNA	Tigger3	3.27916	0.506232	6.47759	0.017553	0	ENSG00000137802	MAPKBP1
	chr5	159485718	159487006	Tigger1	-	DNA/TcMar-Tigger	DNA	Tigger1	9.09093	1.65649	5.48806	0.0176323	0	ENSG00000113312	TTC1
	chr7	149537198	149537628	Tigger3b	+	DNA/TcMar-Tigger	DNA	Tigger3b	24.5028	7.70244	3.18117	0.0178388	0	ENSG00000106479	ZNF862
	chr16	15677603	15677772	MER45A	+	DNA/hAT-Tip100	DNA	MER45A	4.01723	0.631178	6.36465	0.0178388	0	ENSG00000166780	C16orf45
	chr2	61420932	61421236	MER58B	-	DNA/hAT-Charlie	DNA	MER58B	3.91803	0.564652	6.93883	0.0178388	0	ENSG00000115464	USP34
	chr3	195441994	195442057	MER47C	-	DNA/TcMar-Tigger	DNA	MER47C	4.90188	0.811995	6.03684	0.0179451	-5697	ENSG00000176945	MUC20
	chr1	64050238	64050589	Tigger2	+	DNA/TcMar-Tigger	DNA	Tigger2	16.8802	4.07719	4.14016	0.0179899	0	ENSG00000142856	ITGB3BP
	chr8	27470094	27470198	MER5A1	-	DNA/hAT-Charlie	DNA	MER5A1	10.2349	1.9314	5.29921	0.0180415	0	ENSG00000120885	CLU
	chr16	22513393	22513782	MER1B	-	DNA/hAT-Charlie	DNA	MER1B	23.7606	6.48073	3.66634	0.0182457	0	ENSG00000243716	NPIPB5
	chr12	123690313	123690713	Kanga1b	+	DNA/TcMar-Tc2	DNA	Kanga1b	5.8128	0.93597	6.21046	0.0186314	0	ENSG00000051825	MPHOSPH9
	chr11	34180402	34180545	MER5A1	-	DNA/hAT-Charlie	DNA	MER5A1	5.87214	0.901293	6.51524	0.018779	0	ENSG00000166016	ABTB2
	chr19	2325665	2325876	MER58A	+	DNA/hAT-Charlie	DNA	MER58A	9.18471	1.82553	5.03125	0.0189391	0	ENSG00000130332	LSM7
	chr11	67100911	67101394	MER1A	+	DNA/hAT-Charlie	DNA	MER1A	8.33002	1.59913	5.2091	0.0189391	16855	ENSG00000175482	POLD4
	chr19	2809073	2809478	Tigger17a	-	DNA/TcMar-Tigger	DNA	Tigger17a	5.62854	0.950006	5.92475	0.0192435	0	ENSG00000172009	THOP1
	chr17	32126774	32126885	MER91C	-	DNA/hAT-Tip100	DNA	MER91C	4.54793	0.685824	6.63135	0.0195077	0	ENSG00000108684	ASIC2
	chr19	875646	875836	MER20	+	DNA/hAT-Charlie	DNA	MER20	5.73037	0.973413	5.88689	0.0197049	0	ENSG00000175221	MED16
	chr8	66650235	66650484	Tigger1	-	DNA/TcMar-Tigger	DNA	Tigger1	3.61851	0.595023	6.08129	0.0197049	0	ENSG00000066855	MTFR1
	chr1	9799137	9799612	Charlie4a	+	DNA/hAT-Charlie	DNA	Charlie4a	7.08131	1.2789	5.53705	0.0197092	0	ENSG00000171603	CLSTN1
	chr8	101715638	101715847	MER58A	+	DNA/hAT-Charlie	DNA	MER58A	29.1356	9.71332	2.99955	0.0197305	0	ENSG00000070756	PABPC1
	chr19	13193049	13193264	MER20	-	DNA/hAT-Charlie	DNA	MER20	6.36358	1.14805	5.54295	0.0199731	0	ENSG00000008441	NFIX
	chr16	88753426	88753502	MamTip2b	+	DNA/hAT-Tip100	DNA	MamTip2b	113.524	52.8995	2.14602	0.020362	-526	ENSG00000185669	SNAI3
	chr7	73805388	73805628	Charlie1	-	DNA/hAT-Charlie	DNA	Charlie1	3.73489	0.594312	6.28439	0.0204356	0	ENSG00000106665	CLIP2
	chr19	2757999	2758226	MER20	+	DNA/hAT-Charlie	DNA	MER20	13.6229	2.54538	5.352	0.0204389	0	ENSG00000104969	SGTA
	chr12	27130150	27130361	Charlie7	+	DNA/hAT-Charlie	DNA	Charlie7	3.68373	0.616828	5.97205	0.0204404	0	ENSG00000064115	TM7SF3
	chr5	74015214	74015397	Charlie15a	+	DNA/hAT-Charlie	DNA	Charlie15a	3.31828	0.506232	6.55486	0.0205482	0	ENSG00000049860	HEXB
	chr14	102789499	102789673	MER20	+	DNA/hAT-Charlie	DNA	MER20	3.55809	0.564652	6.30139	0.0207453	0	ENSG00000022976	ZNF839
	chr10	135143225	135143352	MER53	+	DNA/hAT	DNA	MER53	4.92761	0.828504	5.9476	0.0208673	0	ENSG00000198546	ZNF511
	chr19	35639327	35639494	MER91A	+	DNA/hAT-Tip100	DNA	MER91A	5.26221	0.872597	6.03052	0.0212223	0	ENSG00000221946	FXYD7
	chr20	1907761	1907946	Charlie15b	-	DNA/hAT-Charlie	DNA	Charlie15b	7.23524	1.38411	5.22734	0.0212805	0	ENSG00000198053	SIRPA
	chr12	125266148	125266353	MER53	-	DNA/hAT	DNA	MER53	11.8357	2.22173	5.32725	0.0214069	0	ENSG00000073060	SCARB1
	chr21	38449295	38449348	Charlie2a	+	DNA/hAT-Charlie	DNA	Charlie2a	5.09957	0.898925	5.67296	0.0214137	0	ENSG00000182670	TTC3
	chr6	111983551	111983662	MER58C	-	DNA/hAT-Charlie	DNA	MER58C	5.63328	0.928027	6.07017	0.0217453	0	ENSG00000010810	FYN
	chr6	53204318	53205623	Tigger3b	+	DNA/TcMar-Tigger	DNA	Tigger3b	4.66067	0.778921	5.9835	0.021974	0	ENSG00000012660	ELOVL5
	chr5	149606634	149607016	MER113	-	DNA/hAT-Charlie	DNA	MER113	15.9065	3.68206	4.32001	0.0220865	0	ENSG00000070808	CAMK2A
	chr15	65395702	65395914	Charlie30a	-	DNA/hAT-Charlie	DNA	Charlie30a	4.17071	0.66518	6.27004	0.0220865	0	ENSG00000246922	UBAP1L
	chr10	135002514	135002703	MER106B	+	DNA/hAT-Charlie	DNA	MER106B	8.51681	1.66054	5.12895	0.0223283	0	ENSG00000171798	KNDC1
	chr19	54950227	54950530	MER46C	+	DNA/TcMar-Tigger	DNA	MER46C	8.31218	1.71723	4.84046	0.0233483	2148	ENSG00000167614	TTYH1
	chrX	135900396	135901718	Tigger2	-	DNA/TcMar-Tigger	DNA	Tigger2	10.0315	1.84981	5.42297	0.0235942	28446	ENSG00000147274	RBMX
	chr2	153490966	153492135	HSMAR1	-	DNA/TcMar-Mariner	DNA	HSMAR1	6.12318	1.14533	5.34621	0.023714	0	ENSG00000157827	FMNL2
	chr15	65830345	65831450	Tigger1	+	DNA/TcMar-Tigger	DNA	Tigger1	4.62667	0.767795	6.02592	0.0237834	0	ENSG00000074696	HACD3
	chr5	14477464	14478618	Charlie1a	-	DNA/hAT-Charlie	DNA	Charlie1a	8.65518	1.80815	4.78676	0.0239265	0	ENSG00000038382	TRIO
	chr3	152396043	152397289	HSMAR1	+	DNA/TcMar-Mariner	DNA	HSMAR1	43.8508	17.8646	2.45462	0.0246711	-155448	ENSG00000169860	P2RY1
	chr19	50190775	50190923	MER20	+	DNA/hAT-Charlie	DNA	MER20	7.12244	1.20228	5.92411	0.0249401	0	ENSG00000126457	PRMT1
	chr10	7849238	7849466	Charlie1b	-	DNA/hAT-Charlie	DNA	Charlie1b	14.1826	3.35296	4.22987	0.0250077	0	ENSG00000165629	ATP5C1
	chr19	39118846	39118989	MER5B	-	DNA/hAT-Charlie	DNA	MER5B	11.9465	2.65764	4.49517	0.0252504	0	ENSG00000178982	EIF3K
	chr3	195689271	195689307	MER1B	-	DNA/hAT-Charlie	DNA	MER1B	5.66676	1.12443	5.03966	0.0252632	-50456	ENSG00000061938	TNK2
	chr4	48834781	48834926	MER45A	+	DNA/hAT-Tip100	DNA	MER45A	7.43123	1.47334	5.04381	0.0252963	0	ENSG00000109180	OCIAD1
	chr10	131985517	131986368	MER45B	-	DNA/hAT-Tip100	DNA	MER45B	3.39281	0.596464	5.68821	0.0253551	2733	ENSG00000108010	GLRX3
	chr9	15195692	15197221	Tigger1	+	DNA/TcMar-Tigger	DNA	Tigger1	3.33956	0.564763	5.9132	0.025413	0	ENSG00000155158	TTC39B
	chrX	19373003	19373110	MER5C1	-	DNA/hAT-Charlie	DNA	MER5C1	6.44051	1.28349	5.01795	0.0255274	0	ENSG00000131828	PDHA1
	chr16	22516076	22516161	Charlie19a	-	DNA/hAT-Charlie	DNA	Charlie19a	10.1125	2.11681	4.77723	0.0258702	0	ENSG00000243716	NPIPB5
	chr7	23348846	23348881	MER5A	-	DNA/hAT-Charlie	DNA	MER5A	8.2749	1.69179	4.8912	0.0261862	0	ENSG00000156928	MALSU1
	chr2	17929423	17929581	MER5A1	+	DNA/hAT-Charlie	DNA	MER5A1	2.94658	0.506232	5.82061	0.0261862	0	ENSG00000163029	SMC6
	chr8	42288179	42290501	Tigger1	+	DNA/TcMar-Tigger	DNA	Tigger1	4.63196	0.836437	5.53773	0.0262459	0	ENSG00000168575	SLC20A2
	chr13	84434102	84434233	MER5A	-	DNA/hAT-Charlie	DNA	MER5A	14.1153	3.15476	4.47428	0.0262805	17112	ENSG00000178235	SLITRK1
	chr19	39126565	39126660	MamRep137	+	DNA/TcMar-Tigger	DNA	MamRep137	5.6327	1.07319	5.24856	0.0262805	0	ENSG00000178982	EIF3K
	chr1	113589415	113589610	Eutr15	+	DNA/hAT-Tip100?	DNA	Eutr15	5.18384	0.9047	5.7299	0.0262854	-26222	ENSG00000198799	LRIG2
	chr2	239082595	239082704	MER5B	-	DNA/hAT-Charlie	DNA	MER5B	6.43146	1.308	4.91702	0.0268303	0	ENSG00000132323	ILKAP
	chr3	86039267	86039627	MER47A	+	DNA/TcMar-Tigger	DNA	MER47A	4.31106	0.700451	6.15468	0.0269961	0	ENSG00000175161	CADM2
	chr1	150319840	150319924	MER47A	-	DNA/TcMar-Tigger	DNA	MER47A	4.88598	0.873388	5.59429	0.0274848	0	ENSG00000117360	PRPF3
	chr11	65205325	65205408	Eutr16	+	DNA?/hAT-Tip100?	DNA?	Eutr16	7.99138	1.47495	5.41809	0.0275784	-17321	ENSG00000173727	CMB9-22P13.1
	chr1	45860167	45860292	MER5A1	-	DNA/hAT-Charlie	DNA	MER5A1	8.9343	1.98083	4.51038	0.0276511	0	ENSG00000070759	TESK2
	chr5	146226252	146226338	MER33	+	DNA/hAT-Charlie	DNA	MER33	2.9027	0.506232	5.73393	0.0276607	0	ENSG00000156475	PPP2R2B
	chr16	5064076	5064267	MER3	-	DNA/hAT-Charlie	DNA	MER3	14.5449	4.1769	3.48221	0.0276776	0	ENSG00000103184	SEC14L5
	chr4	71663588	71663715	Tigger20a	+	DNA/TcMar-Tigger	DNA	Tigger20a	9.91958	2.27444	4.36133	0.028212	0	ENSG00000018189	RUFY3
	chr14	105896394	105896994	Tigger1	-	DNA/TcMar-Tigger	DNA	Tigger1	2.91574	0.506232	5.7597	0.0283489	0	ENSG00000226174	TEX22
	chr18	72239526	72239700	Arthur1A	+	DNA/hAT-Tip100	DNA	Arthur1A	5.45582	1.03794	5.2564	0.0286583	0	ENSG00000150656	CNDP1
	chr12	132321080	132321160	MADE2	-	DNA/TcMar-Mariner	DNA	MADE2	3.43128	0.596464	5.7527	0.028785	0	ENSG00000198598	MMP17
	chr12	67125901	67126048	Tigger2	+	DNA/TcMar-Tigger	DNA	Tigger2	2.96402	0.506232	5.85507	0.0290779	0	ENSG00000155974	GRIP1
	chr17	34155730	34155943	MER33	-	DNA/hAT-Charlie	DNA	MER33	4.61296	0.80801	5.70904	0.0291175	0	ENSG00000172660	NA
	chr17	40814663	40814726	MER47C	-	DNA/TcMar-Tigger	DNA	MER47C	10.6683	2.55153	4.18114	0.0292183	0	ENSG00000037042	TUBG2
	chr4	37610553	37612071	Tigger1	+	DNA/TcMar-Tigger	DNA	Tigger1	4.87512	0.920445	5.29648	0.0293633	0	ENSG00000154274	C4orf19
	chr17	20324104	20324463	MER1B	-	DNA/hAT-Charlie	DNA	MER1B	4.23886	0.70109	6.0461	0.0294169	28246	ENSG00000170298	LGALS9B
	chr8	10346973	10347091	Tigger3c	-	DNA/TcMar-Tigger	DNA	Tigger3c	12.4303	3.10424	4.00431	0.0295173	-35966	ENSG00000184647	PRSS55
	chr16	87683642	87685578	Tigger1	+	DNA/TcMar-Tigger	DNA	Tigger1	7.16181	1.46787	4.87906	0.0297232	0	ENSG00000154118	JPH3
	chr1	43914728	43914887	MER5A1	+	DNA/hAT-Charlie	DNA	MER5A1	3.63262	0.664948	5.46301	0.0299778	0	ENSG00000198198	SZT2
	chr13	88345082	88345373	MER6A	-	DNA/TcMar-Tigger	DNA	MER6A	40.0179	15.4208	2.59506	0.0304507	13212	ENSG00000165300	SLITRK5
	chr1	36639180	36639406	X6a_DNA	-	DNA/TcMar-Tigger	DNA	X6a_DNA	8.89969	2.02525	4.39438	0.0304507	0	ENSG00000116871	MAP7D1
	chr14	105893477	105894034	Tigger17a	+	DNA/TcMar-Tigger	DNA	Tigger17a	4.19244	0.742817	5.64397	0.0304507	0	ENSG00000226174	TEX22
	chr12	96687116	96688086	Charlie1a	-	DNA/hAT-Charlie	DNA	Charlie1a	4.45444	0.789165	5.6445	0.0305998	0	ENSG00000059758	CDK17
	chr8	27463669	27463755	MER117	-	DNA/hAT-Charlie	DNA	MER117	4.06655	0.686355	5.92485	0.0307588	0	ENSG00000120885	CLU
	chr6	136835749	136837099	Tigger1	-	DNA/TcMar-Tigger	DNA	Tigger1	3.94525	0.700538	5.63175	0.0307802	0	ENSG00000135525	MAP7
	chr6	42913110	42913298	Tigger2a	-	DNA/TcMar-Tigger	DNA	Tigger2a	6.09472	1.2431	4.90284	0.0310836	6086	ENSG00000137161	CNPY3
	chr1	154139572	154139781	Charlie22a	-	DNA/hAT-Charlie	DNA	Charlie22a	4.11276	0.771057	5.33392	0.0310836	0	ENSG00000143549	TPM3
	chr19	4104830	4105008	MER20	-	DNA/hAT-Charlie	DNA	MER20	4.98878	0.934147	5.34047	0.0313395	0	ENSG00000126934	MAP2K2
	chr5	137681428	137681516	MER81	+	DNA/hAT-Blackjack	DNA	MER81	5.41533	1.03634	5.22546	0.0315505	0	ENSG00000120709	FAM53C
	chr2	28558708	28558847	Charlie4z	+	DNA/hAT-Charlie	DNA	Charlie4z	3.79216	0.663623	5.71433	0.0318249	0	ENSG00000158019	BRE
	chr8	144729135	144729233	MER104	+	DNA/TcMar-Tc2	DNA	MER104	3.03765	0.564652	5.37968	0.0318716	0	ENSG00000183309	ZNF623
	chr10	134584426	134585079	Charlie1a	-	DNA/hAT-Charlie	DNA	Charlie1a	4.37231	0.743144	5.88352	0.0323912	0	ENSG00000068383	INPP5A
	chr19	1007383	1007547	MER20	+	DNA/hAT-Charlie	DNA	MER20	2.64319	0.506232	5.2213	0.0324455	0	ENSG00000116032	GRIN3B
	chr8	74408811	74409131	MER33	-	DNA/hAT-Charlie	DNA	MER33	13.1885	3.58398	3.67986	0.0325771	0	ENSG00000040341	STAU2
	chr1	193216194	193218596	Tigger1	+	DNA/TcMar-Tigger	DNA	Tigger1	7.82805	1.77182	4.41808	0.0326236	0	ENSG00000134371	CDC73
	chr5	118586728	118587205	MER1A	+	DNA/hAT-Charlie	DNA	MER1A	19.6345	6.85452	2.86446	0.0326265	1896	ENSG00000172869	DMXL1
	chr8	101926993	101927432	MER1A	-	DNA/hAT-Charlie	DNA	MER1A	56.7669	25.7967	2.20055	0.0326616	1322	ENSG00000164924	YWHAZ
	chr7	139266545	139266663	Charlie2a	+	DNA/hAT-Charlie	DNA	Charlie2a	3.13328	0.596754	5.25054	0.0327371	0	ENSG00000064393	HIPK2
	chr6	151723944	151724405	Charlie2b	-	DNA/hAT-Charlie	DNA	Charlie2b	11.6572	2.87172	4.05932	0.0329002	1585	ENSG00000155906	RMND1
	chr10	118646942	118647010	MER63B	+	DNA/hAT-Blackjack	DNA	MER63B	4.97706	0.944019	5.2722	0.0330401	0	ENSG00000188316	ENO4
	chr11	69469355	69469484	MER20	-	DNA/hAT-Charlie	DNA	MER20	7.12033	1.34828	5.28106	0.0331533	0	ENSG00000149716	ORAOV1
	chr17	25946032	25946132	Charlie15a	-	DNA/hAT-Charlie	DNA	Charlie15a	3.07203	0.565739	5.43013	0.0334927	0	ENSG00000141068	KSR1
	chr8	144727757	144728073	MER6A	+	DNA/TcMar-Tigger	DNA	MER6A	3.69646	0.631561	5.85289	0.0336873	0	ENSG00000183309	ZNF623
	chr16	19875123	19875320	MER1B	+	DNA/hAT-Charlie	DNA	MER1B	6.69872	1.36546	4.90583	0.033769	0	ENSG00000167191	GPRC5B
	chr20	37472368	37473548	Charlie1a	-	DNA/hAT-Charlie	DNA	Charlie1a	3.17398	0.594312	5.3406	0.0341006	0	ENSG00000101445	PPP1R16B
	chr16	30864559	30866024	Tigger3	-	DNA/TcMar-Tigger	DNA	Tigger3	10.6474	2.54452	4.18445	0.0343997	0	ENSG00000099385	BCL7C
	chr2	61285864	61286015	Tigger14a	+	DNA/TcMar-Tigger	DNA	Tigger14a	41.6329	18.0815	2.3025	0.0344494	6740	ENSG00000162928	PEX13
	chr19	54606831	54606909	MER5B	+	DNA/hAT-Charlie	DNA	MER5B	4.36767	0.830793	5.25722	0.034793	0	ENSG00000170906	NDUFA3
	chr7	100068389	100068552	MER91B	-	DNA/hAT-Tip100	DNA	MER91B	5.43695	1.10165	4.93529	0.0353293	0	ENSG00000166925	TSC22D4
	chrX	67427630	67427749	MER94	-	DNA/hAT-Blackjack	DNA	MER94	4.35446	0.685824	6.34925	0.0353521	0	ENSG00000079482	OPHN1
	chr19	40303843	40303950	MER5A1	+	DNA/hAT-Charlie	DNA	MER5A1	36.3413	13.5382	2.68436	0.0353649	12041	ENSG00000105204	DYRK1B
	chr7	149573493	149573930	Charlie2a	+	DNA/hAT-Charlie	DNA	Charlie2a	4.35146	0.870694	4.99769	0.0360416	0	ENSG00000171130	ATP6V0E2
	chr5	96190222	96190935	Tigger9a	-	DNA/TcMar-Tigger	DNA	Tigger9a	2.96481	0.565042	5.24706	0.0362129	0	ENSG00000247121	CTD-2260A17.2
	chr16	5052892	5053020	MER85	-	DNA/PiggyBac	DNA	MER85	5.95742	1.23857	4.80991	0.0362519	0	ENSG00000103184	SEC14L5
	chr21	45521061	45522152	HSMAR2	+	DNA/TcMar-Mariner	DNA	HSMAR2	2.49207	0.506232	4.92278	0.0362519	0	ENSG00000160218	TRAPPC10
	chr6	42642521	42642608	MER91A	-	DNA/hAT-Tip100	DNA	MER91A	2.49194	0.506232	4.92252	0.0362738	0	ENSG00000024048	UBR2
	chrX	67301312	67302896	Tigger1	-	DNA/TcMar-Tigger	DNA	Tigger1	4.63214	0.875731	5.28946	0.0363931	0	ENSG00000079482	OPHN1
	chr16	87354844	87354966	MER106B	+	DNA/hAT-Charlie	DNA	MER106B	70.0645	32.4773	2.15733	0.0368225	0	ENSG00000131152	RP11-178L8.4
	chr5	110079597	110080932	Charlie1a	-	DNA/hAT-Charlie	DNA	Charlie1a	2.65432	0.506232	5.24328	0.0370444	0	ENSG00000164209	SLC25A46
	chr12	132270525	132270695	X12_DNA	-	DNA/TcMar-Tigger	DNA	X12_DNA	4.25049	0.80254	5.29629	0.0370444	0	ENSG00000061936	SFSWAP
	chr1	165613397	165613986	Tigger3b	-	DNA/TcMar-Tigger	DNA	Tigger3b	5.63033	1.202	4.68414	0.0370519	0	ENSG00000143198	MGST3
	chr17	17051693	17052527	Charlie1	+	DNA/hAT-Charlie	DNA	Charlie1	11.1546	2.65656	4.1989	0.0370749	0	ENSG00000133030	MPRIP
	chr20	62067362	62067603	Tigger1	+	DNA/TcMar-Tigger	DNA	Tigger1	6.22349	1.30315	4.77572	0.0375149	0	ENSG00000075043	KCNQ2
	chr17	44095582	44095812	MamRep434	+	DNA/TcMar-Tigger	DNA	MamRep434	4.19419	0.762047	5.50385	0.0376825	0	ENSG00000186868	MAPT
	chr15	101822535	101823121	Charlie1a	-	DNA/hAT-Charlie	DNA	Charlie1a	8.11962	1.74503	4.65299	0.0377964	0	ENSG00000131876	SNRPA1
	chr15	89159884	89160232	MER47A	+	DNA/TcMar-Tigger	DNA	MER47A	7.12424	1.43645	4.9596	0.0378074	-4296	ENSG00000181026	AEN
	chr19	1411280	1411396	MER20	-	DNA/hAT-Charlie	DNA	MER20	5.75786	1.18469	4.86024	0.0378547	0	ENSG00000071626	DAZAP1
	chr19	40303513	40303811	MER33	-	DNA/hAT-Charlie	DNA	MER33	26.7773	8.46737	3.16241	0.0378686	12180	ENSG00000105204	DYRK1B
	chr2	105764725	105764908	MER5A	+	DNA/hAT-Charlie	DNA	MER5A	2.84118	0.566921	5.01159	0.0382494	48308	ENSG00000135972	MRPS9
	chr6	30178326	30178589	Tigger7	-	DNA/TcMar-Tigger	DNA	Tigger7	2.49915	0.506232	4.93677	0.038366	0	ENSG00000234127	TRIM26
	chr6	33276403	33276624	MER30	+	DNA/hAT-Charlie	DNA	MER30	2.63545	0.506232	5.20602	0.0384545	0	ENSG00000231925	TAPBP
	chr19	34717786	34717959	X9b_DNA	+	DNA/TcMar-Tigger	DNA	X9b_DNA	5.67523	1.19555	4.74697	0.0387526	0	ENSG00000257103	LSM14A
	chr11	67101395	67101637	Tigger2	+	DNA/TcMar-Tigger	DNA	Tigger2	3.7161	0.7009	5.30189	0.0388327	16612	ENSG00000175482	POLD4
	chr18	21710596	21710865	Tigger3c	-	DNA/TcMar-Tigger	DNA	Tigger3c	4.52053	0.821245	5.50448	0.0389053	0	ENSG00000168234	TTC39C
	chrX	13817054	13817228	MER5B	-	DNA/hAT-Charlie	DNA	MER5B	3.038	0.564652	5.3803	0.0392295	0	ENSG00000046653	GPM6B
	chr11	57075277	57075472	hAT-1_Mam	-	DNA/hAT-Tag1	DNA	hAT-1_Mam	5.46953	1.13011	4.83984	0.0393357	0	ENSG00000149115	TNKS1BP1
	chr18	19312668	19313267	HSMAR2	-	DNA/TcMar-Mariner	DNA	HSMAR2	3.8415	0.664572	5.78041	0.0393624	0	ENSG00000101752	MIB1
	chr22	39142127	39142299	MER5B	-	DNA/hAT-Charlie	DNA	MER5B	6.95117	1.57241	4.42072	0.0396024	0	ENSG00000100242	SUN2
	chr6	167407891	167409228	Tigger2	-	DNA/TcMar-Tigger	DNA	Tigger2	9.2805	2.13628	4.34423	0.0399474	-3443	ENSG00000213066	FGFR1OP
	chr19	39852811	39852884	MER5B	-	DNA/hAT-Charlie	DNA	MER5B	3.22816	0.630306	5.12157	0.0400276	0	ENSG00000179134	SAMD4B
	chr18	21673561	21675381	Tigger1	-	DNA/TcMar-Tigger	DNA	Tigger1	7.70101	1.82613	4.21713	0.0406704	0	ENSG00000168234	TTC39C
	chr15	93135672	93136434	Charlie21a	-	DNA/hAT-Charlie	DNA	Charlie21a	7.96704	1.90535	4.18139	0.0406904	24240	ENSG00000185442	FAM174B
	chr6	135624831	135625027	Charlie15a	-	DNA/hAT-Charlie	DNA	Charlie15a	2.4512	0.506232	4.84205	0.0410546	0	ENSG00000135541	AHI1
	chr21	15447674	15448435	FordPrefect	-	DNA/hAT-Tip100	DNA	FordPrefect	5.38581	1.02284	5.26554	0.0412233	32700	ENSG00000188992	LIPI
	chr17	58203657	58203994	MER2	-	DNA/TcMar-Tigger	DNA	MER2	11.5656	3.09435	3.73766	0.0414667	-23304	ENSG00000167434	CA4
	chr4	103750263	103750423	MER5A1	-	DNA/hAT-Charlie	DNA	MER5A1	3.36757	0.665958	5.05673	0.0416018	0	ENSG00000109332	UBE2D3
	chr16	24662015	24662329	Charlie5	-	DNA/hAT-Charlie	DNA	Charlie5	4.85803	0.975315	4.98099	0.0417846	77832	ENSG00000122257	RBBP6
	chr1	43139399	43139595	MER113A	+	DNA/hAT-Charlie	DNA	MER113A	4.68175	0.952095	4.91732	0.0422462	0	ENSG00000171960	PPIH
	chrX	73483064	73483189	MER58B	-	DNA/hAT-Charlie	DNA	MER58B	6.76891	1.49358	4.53201	0.0423576	-40837	ENSG00000187969	ZCCHC13
	chr17	16695553	16695912	MER1B	-	DNA/hAT-Charlie	DNA	MER1B	4.67988	0.919973	5.08697	0.0423913	0	ENSG00000170160	CCDC144A
	chr20	1351016	1351187	MER5B	-	DNA/hAT-Charlie	DNA	MER5B	11.19	3.22385	3.47101	0.0428033	0	ENSG00000088832	FKBP1A
	chr2	102461852	102462174	Tigger3a	-	DNA/TcMar-Tigger	DNA	Tigger3a	5.89746	1.32661	4.44551	0.0428033	0	ENSG00000071054	MAP4K4
	chr1	16947686	16947807	MER91B	-	DNA/hAT-Tip100	DNA	MER91B	5.60597	1.17444	4.77333	0.0428033	-7630	ENSG00000219481	NBPF1
	chr16	19876707	19876906	MER6B	+	DNA/TcMar-Tigger	DNA	MER6B	8.77734	2.08602	4.20769	0.0429255	0	ENSG00000167191	GPRC5B
	chr17	38343380	38343513	MER63B	-	DNA/hAT-Blackjack	DNA	MER63B	7.14055	1.61336	4.42589	0.0431221	0	ENSG00000108352	RAPGEFL1
	chr16	83304689	83304957	MamTip3	-	DNA/hAT-Tip100	DNA	MamTip3	2.58082	0.506232	5.09809	0.0431495	0	ENSG00000140945	CDH13
	chr11	61311433	61311654	MER58A	+	DNA/hAT-Charlie	DNA	MER58A	5.5269	1.19118	4.63987	0.043212	0	ENSG00000011347	SYT7
	chr21	38449359	38449415	Charlie2b	+	DNA/hAT-Charlie	DNA	Charlie2b	3.74225	0.74236	5.04102	0.0432331	0	ENSG00000182670	TTC3
	chr20	44467386	44467533	MER113	-	DNA/hAT-Charlie	DNA	MER113	5.43993	1.21504	4.47716	0.0432715	0	ENSG00000124104	SNX21
	chr10	73839983	73840094	MamRep4096	-	DNA/hAT-Tip100	DNA	MamRep4096	2.42439	0.506232	4.78909	0.0433626	0	ENSG00000107742	SPOCK2
	chr9	139620030	139620114	MER20	-	DNA/hAT-Charlie	DNA	MER20	7.84219	1.76515	4.44279	0.0433924	1529	ENSG00000165716	FAM69B
	chr9	8440082	8440250	Chap1a_Mam	-	DNA/hAT-Charlie	DNA	Chap1a_Mam	3.43995	0.614666	5.59645	0.0435052	0	ENSG00000153707	PTPRD
	chr3	195640474	195640614	MER5A1	-	DNA/hAT-Charlie	DNA	MER5A1	11.2399	3.16162	3.55509	0.0435514	-1659	ENSG00000061938	TNK2
	chr19	46957018	46957378	Charlie15b	-	DNA/hAT-Charlie	DNA	Charlie15b	3.46343	0.663266	5.22178	0.043843	12371	ENSG00000182013	PNMAL1
	chr7	35845584	35845749	MER20	-	DNA/hAT-Charlie	DNA	MER20	3.07693	0.596464	5.15861	0.044113	0	ENSG00000122545	43350
	chr14	76548339	76548493	MER5B	-	DNA/hAT-Charlie	DNA	MER5B	4.29073	0.817952	5.2457	0.0441276	0	ENSG00000119650	IFT43
	chr16	15120816	15120911	MER5A	+	DNA/hAT-Charlie	DNA	MER5A	3.43904	0.665732	5.16581	0.0443459	0	ENSG00000179889	PDXDC1
	chr5	140066474	140066831	Charlie1a	-	DNA/hAT-Charlie	DNA	Charlie1a	9.84225	2.45373	4.01113	0.0444429	0	ENSG00000170445	HARS
	chr2	191230328	191230445	MER5B	-	DNA/hAT-Charlie	DNA	MER5B	4.58044	0.932188	4.91364	0.0444972	0	ENSG00000151689	INPP1
	chr13	98002341	98003996	Tigger1	-	DNA/TcMar-Tigger	DNA	Tigger1	10.2558	2.85541	3.59171	0.0446054	0	ENSG00000139793	MBNL2
	chr16	74944587	74944672	MER85	+	DNA/PiggyBac	DNA	MER85	4.30038	0.87235	4.92966	0.0446054	0	ENSG00000103091	WDR59
	chr3	64164343	64164639	Tigger17a	-	DNA/TcMar-Tigger	DNA	Tigger17a	6.07532	1.15722	5.24992	0.0446976	0	ENSG00000163637	PRICKLE2
	chr13	45961644	45961945	MER63D	-	DNA/hAT-Blackjack	DNA	MER63D	6.575	1.56186	4.20973	0.044755	5507	ENSG00000174032	SLC25A30
	chr2	203154027	203154326	Tigger4b	+	DNA/TcMar-Tigger	DNA	Tigger4b	2.4674	0.506232	4.87404	0.0451895	0	ENSG00000055044	NOP58
	chr16	67588009	67588274	MER44B	-	DNA/TcMar-Tigger	DNA	MER44B	2.45256	0.506232	4.84474	0.0456337	7319	ENSG00000039523	FAM65A
	chr8	27458041	27458157	Charlie10b	+	DNA/hAT-Charlie	DNA	Charlie10b	9.74946	2.38216	4.09269	0.0456639	0	ENSG00000120885	CLU
	chr10	120435508	120436351	Charlie7	+	DNA/hAT-Charlie	DNA	Charlie7	66.4989	31.4204	2.11642	0.0458289	0	ENSG00000151893	CACUL1
	chr3	130680060	130681546	Looper	+	DNA/PiggyBac	DNA	Looper	18.7676	5.27523	3.55767	0.0459793	0	ENSG00000017260	ATP2C1
	chr10	123716371	123716447	MADE2	+	DNA/TcMar-Mariner	DNA	MADE2	11.7395	3.32486	3.53082	0.0465748	157	ENSG00000107672	NSMCE4A
	chr5	179385198	179385427	MER112	+	DNA/hAT-Charlie	DNA	MER112	3.81704	0.72016	5.30026	0.0466364	0	ENSG00000113269	RNF130
	chr7	65855990	65856412	MER1A	-	DNA/hAT-Charlie	DNA	MER1A	3.47612	0.696852	4.98832	0.0467319	0	ENSG00000169902	TPST1
	chr11	131310377	131310564	MER5A	-	DNA/hAT-Charlie	DNA	MER5A	4.01541	0.751306	5.34457	0.0467484	0	ENSG00000182667	NTM
	chr5	150485265	150485390	MER5A	+	DNA/hAT-Charlie	DNA	MER5A	4.86117	0.952825	5.10185	0.0471519	0	ENSG00000197043	ANXA6
	chr12	6654881	6655467	MER44C	+	DNA/TcMar-Tigger	DNA	MER44C	3.84199	0.740107	5.19113	0.0471882	0	ENSG00000010295	IFFO1
	chr20	21480197	21480383	MER3	-	DNA/hAT-Charlie	DNA	MER3	10.4408	2.89487	3.60666	0.0472275	11266	ENSG00000125820	NKX2-2
	chr19	17614121	17614272	MER58A	-	DNA/hAT-Charlie	DNA	MER58A	4.04688	0.78373	5.16362	0.0473261	0	ENSG00000130304	SLC27A1
	chr1	224639538	224639854	Charlie8	+	DNA/hAT-Charlie	DNA	Charlie8	2.72468	0.564652	4.82542	0.047334	0	ENSG00000143786	CNIH3
	chr7	153936389	153936767	Tigger2a	+	DNA/TcMar-Tigger	DNA	Tigger2a	3.32554	0.631273	5.26799	0.0477705	0	ENSG00000130226	DPP6
	chr17	41400201	41400327	MER33	-	DNA/hAT-Charlie	DNA	MER33	8.6455	2.24921	3.8438	0.0479306	28141	ENSG00000184988	TMEM106A
	chr19	40857758	40857892	MamRep488	-	DNA/hAT-Tip100	DNA	MamRep488	7.17316	1.71097	4.19245	0.0482273	0	ENSG00000105223	PLD3
	chr9	72006038	72006108	MER5A	+	DNA/hAT-Charlie	DNA	MER5A	2.74993	0.565739	4.86077	0.0482273	0	ENSG00000135063	FAM189A2
	chr17	74271166	74271293	Charlie4z	+	DNA/hAT-Charlie	DNA	Charlie4z	4.28493	0.879516	4.87192	0.0482273	0	ENSG00000129646	QRICH2
	chr20	30744191	30744408	MER2	-	DNA/TcMar-Tigger	DNA	MER2	3.86928	0.784311	4.93335	0.0482273	0	ENSG00000101337	TM9SF4
	chr5	70348896	70349505	Tigger1	-	DNA/TcMar-Tigger	DNA	Tigger1	9.52012	2.60898	3.64898	0.048379	0	ENSG00000145736	GTF2H2
	chr19	2761207	2761379	MER20	+	DNA/hAT-Charlie	DNA	MER20	6.99124	1.58716	4.40488	0.0485095	0	ENSG00000104969	SGTA
	chr7	99061429	99061515	MER58C	-	DNA/hAT-Charlie	DNA	MER58C	3.2692	0.667648	4.89659	0.0488826	0	ENSG00000106246	PTCD1
	chr20	21480172	21480331	MER3	+	DNA/hAT-Charlie	DNA	MER3	9.34106	2.42835	3.84667	0.0490296	11318	ENSG00000125820	NKX2-2
	chr7	130561749	130562052	MER2	-	DNA/TcMar-Tigger	DNA	MER2	9.63218	2.39805	4.01666	0.0493722	-142862	ENSG00000174595	NA
	chr9	47168973	47169407	Arthur1B	+	DNA/hAT-Tip100	DNA	Arthur1B	19.1838	7.12657	2.69187	0.04956	126449	ENSG00000236029	NA
	chr15	69080841	69081027	MER3	+	DNA/hAT-Charlie	DNA	MER3	2.93229	0.595456	4.92445	0.0498898	0	ENSG00000140350	ANP32A
	chr19	16654365	16654449	MER58D	-	DNA/hAT-Charlie	DNA	MER58D	12.9557	4.30828	3.00716	0.049989	0	ENSG00000141979	CTD-3222D19.2
	chr15	25277838	25278038	L1MEf	-	LINE/L1	LINE	L1MEf	115.916	334.43	-2.88511	0.00277971	32416	ENSG00000214265	RP11-701H24.9
	chr1	85643021	85643517	L2	+	LINE/L2	LINE	L2	3.31581	22.3363	-6.73632	0.00372425	0	ENSG00000097096	SYDE2
	chr8	86398127	86402150	L1PB1	-	LINE/L1	LINE	L1PB1	2.91571	19.973	-6.85014	0.00523772	4406	ENSG00000104267	CA2
	chr6	122759521	122760126	L1PA14	+	LINE/L1	LINE	L1PA14	168.589	422.142	-2.50398	0.00556031	4374	ENSG00000111897	SERINC1
	chr7	102913683	102913915	L1MB4	+	LINE/L1	LINE	L1MB4	13.3699	57.6691	-4.31334	0.00564436	-23955	ENSG00000105819	PMPCB
	chr15	25277569	25277824	L1MEf	-	LINE/L1	LINE	L1MEf	143.714	358.6	-2.49524	0.00593403	32147	ENSG00000214265	RP11-701H24.9
	chr7	107299536	107299761	L2c	-	LINE/L2	LINE	L2c	118.54	292.191	-2.46491	0.00658196	-1320	ENSG00000091137	SLC26A4
	chr15	25268669	25269558	L1MC4	-	LINE/L1	LINE	L1MC4	212.89	477.574	-2.24329	0.00667689	23247	ENSG00000214265	RP11-701H24.9
	chr2	166843252	166844250	L1MC4	-	LINE/L1	LINE	L1MC4	84.4729	212.883	-2.52013	0.00700494	1421	ENSG00000144285	SCN1A
	chr15	26802133	26802592	L1PA15	+	LINE/L1	LINE	L1PA15	3.57034	18.9139	-5.29751	0.00734468	0	ENSG00000166206	GABRB3
	chr4	66464243	66464664	L2c	-	LINE/L2	LINE	L2c	2.35388	15.4825	-6.57743	0.0076729	0	ENSG00000145242	EPHA5
	chr11	82961608	82962030	L2	+	LINE/L2	LINE	L2	4.84097	23.9092	-4.93893	0.00801462	0	ENSG00000137494	ANKRD42
	chr6	157623357	157623557	L3	+	LINE/CR1	LINE	L3	3.89044	20.6556	-5.30931	0.00845262	86862	ENSG00000215712	TMEM242
	chr8	133809577	133809837	L2d	-	LINE/L2	LINE	L2d	1.1408	7.80385	-6.84067	0.00858463	0	ENSG00000129292	PHF20L1
	chr3	196714509	196714837	L1MB3	+	LINE/L1	LINE	L1MB3	7.69782	34.2331	-4.44712	0.00884695	656	ENSG00000163975	MELTF
	chr15	25275993	25276738	L1MEf	-	LINE/L1	LINE	L1MEf	253.069	544.912	-2.15321	0.00915774	30571	ENSG00000214265	RP11-701H24.9
	chr1	177981843	177985983	L1PB2	-	LINE/L1	LINE	L1PB2	3.09006	16.7611	-5.4242	0.00925797	-28406	ENSG00000120341	SEC16B
	chr2	173591470	173591752	L2a	+	LINE/L2	LINE	L2a	0.964562	6.35194	-6.58531	0.00947735	-8251	ENSG00000091428	RAPGEF4
	chr8	63888354	63891726	L1PA7	-	LINE/L1	LINE	L1PA7	118.735	301.809	-2.54188	0.0100561	0	ENSG00000185942	NKAIN3
	chr9	111901932	111902353	L3	+	LINE/CR1	LINE	L3	61.4028	151.888	-2.47364	0.0114578	0	ENSG00000260230	FRRS1L
	chr6	122761382	122762194	L1MCa	+	LINE/L1	LINE	L1MCa	108.918	246.978	-2.26757	0.0120927	2306	ENSG00000111897	SERINC1
	chr6	105723403	105723899	L1MA4	+	LINE/L1	LINE	L1MA4	4.45166	21.7114	-4.87714	0.0124922	1542	ENSG00000085377	PREP
	chr14	62575593	62576123	L1MC1	-	LINE/L1	LINE	L1MC1	115.414	332.27	-2.87893	0.0136019	7163	ENSG00000139973	SYT16
	chrX	24563872	24564058	L2a	-	LINE/L2	LINE	L2a	34.8933	106.805	-3.06091	0.0136118	5919	ENSG00000067992	PDK3
	chr7	107300519	107300596	X6A_LINE	+	LINE/CR1	LINE	X6A_LINE	81.8512	180.013	-2.19927	0.0138204	-485	ENSG00000091137	SLC26A4
	chr15	25271938	25272423	L2	-	LINE/L2	LINE	L2	204.808	428.734	-2.09335	0.0143778	26516	ENSG00000214265	RP11-701H24.9
	chr4	47436887	47437146	L2d2	+	LINE/L2	LINE	L2d2	36.4646	102.254	-2.8042	0.0145224	8427	ENSG00000163288	GABRB1
	chr4	54857067	54857959	L2a	-	LINE/L2	LINE	L2a	2.11116	11.5839	-5.48699	0.0157575	0	ENSG00000145216	FIP1L1
	chr10	66046198	66046478	L2	+	LINE/L2	LINE	L2	2.70211	13.8629	-5.13039	0.0160993	661316	ENSG00000165476	REEP3
	chr5	59844678	59846706	L1MA4A	+	LINE/L1	LINE	L1MA4A	35.7943	85.6533	-2.39293	0.0161305	-26732	ENSG00000113448	PDE4D
	chr1	119563255	119569271	L1PA3	+	LINE/L1	LINE	L1PA3	6.21397	27.976	-4.50211	0.016284	4569	ENSG00000116874	WARS2
	chr3	140323917	140328884	L1PA13	+	LINE/L1	LINE	L1PA13	1.74738	9.68604	-5.54319	0.0173969	27679	ENSG00000158258	CLSTN2
	chr7	64963170	64963540	L1MEd	+	LINE/L1	LINE	L1MEd	2.40531	13.3086	-5.53302	0.0181959	97133	ENSG00000146757	ZNF92
	chr9	121926801	121927188	L2c	+	LINE/L2	LINE	L2c	7.11458	26.7849	-3.7648	0.018592	0	ENSG00000078725	BRINP1
	chr14	62576807	62576856	MamRTE1	-	LINE/RTE-BovB	LINE	MamRTE1	37.4711	109.577	-2.9243	0.018779	8377	ENSG00000139973	SYT16
	chr5	131982953	131984749	L1M4	+	LINE/L1	LINE	L1M4	48.4508	118.747	-2.45088	0.0188521	2641	ENSG00000113522	RAD50
	chr5	59820372	59820800	L2b	+	LINE/L2	LINE	L2b	115.831	239.402	-2.06682	0.0199731	-2426	ENSG00000113448	PDE4D
	chr15	54920942	54921647	L1PREC2	+	LINE/L1	LINE	L1PREC2	1.89154	9.74544	-5.15213	0.0206149	137	ENSG00000137766	UNC13C
	chrX	102213429	102215864	L1PA15	-	LINE/L1	LINE	L1PA15	29.0114	70.179	-2.41902	0.0207453	20202	ENSG00000102128	RAB40AL
	chr5	88767011	88767166	Plat_L3	+	LINE/CR1	LINE	Plat_L3	1.80169	9.59041	-5.32302	0.0208834	-567090	ENSG00000081189	MEF2C
	chr12	77716181	77716667	L2c	-	LINE/L2	LINE	L2c	6.57277	24.8712	-3.78397	0.0213686	232631	ENSG00000268519	NA
	chr8	63885235	63888321	L1PA7	-	LINE/L1	LINE	L1PA7	93.4244	209.414	-2.24153	0.021974	0	ENSG00000185942	NKAIN3
	chr13	97487907	97488010	L3	+	LINE/CR1	LINE	L3	34.8801	92.4029	-2.64916	0.0221933	2237	ENSG00000185352	HS6ST3
	chr9	37088142	37088269	L2d2	-	LINE/L2	LINE	L2d2	49.0508	109.241	-2.22709	0.0222464	-32268	ENSG00000147905	ZCCHC7
	chr10	116720928	116721207	L2	-	LINE/L2	LINE	L2	0.509501	3.24905	-6.37693	0.0223344	0	ENSG00000165832	TRUB1
	chr11	105919274	105919570	L3	+	LINE/CR1	LINE	L3	21.6279	64.4944	-2.982	0.0225422	2256	ENSG00000182359	KBTBD3
	chr6	39077629	39077774	L1MA5	-	LINE/L1	LINE	L1MA5	5.61057	21.962	-3.9144	0.0225663	0	ENSG00000112167	SAYSD1
	chrX	107171853	107171971	L2c	-	LINE/L2	LINE	L2c	5.25053	20.6308	-3.92928	0.0240735	1431	ENSG00000080561	MID2
	chr2	125675269	125675385	L2c	-	LINE/L2	LINE	L2c	8.82691	33.9135	-3.84206	0.0243583	2406	ENSG00000155052	CNTNAP5
	chr14	60745302	60745405	L2a	-	LINE/L2	LINE	L2a	0.509501	3.68749	-7.23746	0.0243668	0	ENSG00000100614	PPM1A
	chr14	42056850	42057492	L1PB	-	LINE/L1	LINE	L1PB	8.3946	30.1886	-3.59619	0.0244509	-19282	ENSG00000165379	LRFN5
	chr2	39828025	39828055	L1ME4b	+	LINE/L1	LINE	L1ME4b	3.39242	15.5736	-4.59072	0.0245519	-64068	ENSG00000152154	TMEM178A
	chr2	7048345	7048694	L1PB1	+	LINE/L1	LINE	L1PB1	9.36361	31.9348	-3.41052	0.0250673	-8830	ENSG00000151692	RNF144A
	chr6	71507487	71507554	L4_C_Mam	+	LINE/RTE-X	LINE	L4_C_Mam	1.07682	5.70935	-5.30204	0.0252632	0	ENSG00000112305	SMAP1
	chr1	16862339	16862499	L2	+	LINE/L2	LINE	L2	3.04376	13.6252	-4.47644	0.0252632	-3063	ENSG00000268674	FAM231C
	chr3	106966685	106966918	L1MEc	+	LINE/L1	LINE	L1MEc	7.86102	26.6403	-3.38891	0.0258207	-129271	ENSG00000138483	CCDC54
	chr6	75945635	75946033	L2a	+	LINE/L2	LINE	L2a	1.14292	6.21656	-5.43921	0.0260179	1359	ENSG00000112695	COX7A2
	chr6	32869298	32869773	L1MC2	+	LINE/L1	LINE	L1MC2	64.8238	135.345	-2.08788	0.0262459	32634	ENSG00000242574	HLA-DMB
	chr14	20736486	20737081	L1PB3	+	LINE/L1	LINE	L1PB3	4.1448	17.4466	-4.20928	0.0263893	0	ENSG00000136319	TTC5
	chr1	112294006	112294093	L2c	+	LINE/L2	LINE	L2c	1.41228	7.26848	-5.14663	0.0270871	0	ENSG00000197852	FAM212B
	chr1	121316088	121322219	L1PA3	+	LINE/L1	LINE	L1PA3	9.00344	29.7931	-3.30908	0.0270889	-380152	ENSG00000198019	FCGR1B
	chr12	58204918	58205290	L2b	-	LINE/L2	LINE	L2b	1.15521	5.75611	-4.98276	0.0275835	0	ENSG00000135407	AVIL
	chr7	18716594	18717326	L1ME1	-	LINE/L1	LINE	L1ME1	1.03856	5.90025	-5.68118	0.0278365	0	ENSG00000048052	HDAC9
	chr13	50021483	50023398	L1ME3Cz	-	LINE/L1	LINE	L1ME3Cz	0.823665	4.39963	-5.34153	0.0279229	0	ENSG00000136169	SETDB2
	chr8	423935	424726	L1MB3	-	LINE/L1	LINE	L1MB3	49.3478	112.12	-2.27203	0.0282427	2711	ENSG00000147364	FBXO25
	chr9	41960536	41960642	L2b	-	LINE/L2	LINE	L2b	5.96449	24.1693	-4.0522	0.0282909	-407662	ENSG00000183148	ANKRD20A2
	chr1	47562602	47563032	L1PA11	-	LINE/L1	LINE	L1PA11	2.34605	10.2891	-4.3857	0.0285417	0	ENSG00000186160	CYP4Z1
	chr3	101549180	101549659	L1PA16	-	LINE/L1	LINE	L1PA16	12.0764	35.6236	-2.94985	0.0286491	0	ENSG00000144802	NFKBIZ
	chr4	162300238	162300624	L1MCc	-	LINE/L1	LINE	L1MCc	0.765346	4.3677	-5.70682	0.0287971	4426	ENSG00000168843	FSTL5
	chrX	62375140	62376996	L1PA11	+	LINE/L1	LINE	L1PA11	0.923875	5.54689	-6.00394	0.0290075	190112	ENSG00000186767	SPIN4
	chr4	115609556	115610025	L2b	+	LINE/L2	LINE	L2b	2.19843	10.1778	-4.62957	0.0291452	10177	ENSG00000174607	UGT8
	chr6	72034920	72035597	L1ME3A	+	LINE/L1	LINE	L1ME3A	1.0337	5.2554	-5.08406	0.0298963	16268	ENSG00000119900	OGFRL1
	chr4	153062252	153064837	L1PA6	+	LINE/L1	LINE	L1PA6	9.15615	30.0408	-3.28094	0.029954	177574	ENSG00000109670	FBXW7
	chr7	18590729	18591148	L2-1_AMi	-	LINE/L2	LINE	L2-1_AMi	1.14292	6.17766	-5.40517	0.0300051	0	ENSG00000048052	HDAC9
	chr2	50142957	50143643	L3	+	LINE/CR1	LINE	L3	1.78443	8.14604	-4.56506	0.0304507	2001	ENSG00000179915	NRXN1
	chr2	238011630	238012009	L1MC4	+	LINE/L1	LINE	L1MC4	19.005	50.0116	-2.6315	0.0304999	2522	ENSG00000198612	COPS8
	chr11	82962927	82963876	L1ME3A	+	LINE/L1	LINE	L1ME3A	8.97665	27.8127	-3.09834	0.0305998	0	ENSG00000137494	ANKRD42
	chr3	196710113	196710715	L1MEd	-	LINE/L1	LINE	L1MEd	24.0147	54.3956	-2.26509	0.0305998	4778	ENSG00000163975	MELTF
	chr14	105119151	105119374	L1MC1	+	LINE/L1	LINE	L1MC1	8.12362	25.7568	-3.1706	0.0308032	-36570	ENSG00000203485	INF2
	chr2	40908265	40909028	L1PA7	-	LINE/L1	LINE	L1PA7	1.12806	5.80204	-5.14338	0.0308508	-70073	ENSG00000183023	SLC8A1
	chr15	95797595	95798989	L1MD1	-	LINE/L1	LINE	L1MD1	30.6286	66.5867	-2.174	0.0308508	773964	ENSG00000140563	MCTP2
	chr2	40909025	40912081	L1PA7	+	LINE/L1	LINE	L1PA7	2.62441	13.8798	-5.28873	0.0313577	-70833	ENSG00000183023	SLC8A1
	chr14	71278963	71279065	L2d2	-	LINE/L2	LINE	L2d2	0.621886	3.39674	-5.46199	0.0316354	-2713	ENSG00000006432	MAP3K9
	chr9	97912615	97913194	L2a	+	LINE/L2	LINE	L2a	3.48284	15.3523	-4.40798	0.0316756	0	ENSG00000158169	FANCC
	chr18	44252904	44253210	L1MB2	+	LINE/L1	LINE	L1MB2	47.7828	107.902	-2.25819	0.0317909	5872	ENSG00000101638	ST8SIA5
	chr10	38505197	38511328	L1PA5	+	LINE/L1	LINE	L1PA5	0.712225	3.99262	-5.60584	0.0318843	90726	ENSG00000075407	ZNF37A
	chr15	50643355	50643475	L3b	-	LINE/CR1	LINE	L3b	5.25314	19.6035	-3.73176	0.0320277	0	ENSG00000104064	GABPB1
	chr4	89905992	89906633	L1MB8	+	LINE/L1	LINE	L1MB8	1.2413	6.25762	-5.04117	0.0328301	0	ENSG00000138640	FAM13A
	chr6	46120275	46122400	L1MD1	-	LINE/L1	LINE	L1MD1	87.9183	214.063	-2.43479	0.0329539	4525	ENSG00000112796	ENPP5
	chr5	5255905	5256136	L1M5	-	LINE/L1	LINE	L1M5	0.877911	4.45286	-5.07212	0.0331533	0	ENSG00000145536	ADAMTS16
	chr7	117839689	117839810	L2a	-	LINE/L2	LINE	L2a	4.08053	16.3188	-3.99918	0.033182	6812	ENSG00000128534	LSM8
	chr6	70050511	70051305	L1PA7	-	LINE/L1	LINE	L1PA7	14.9644	39.869	-2.66425	0.0332825	0	ENSG00000135298	ADGRB3
	chr9	107537122	107538654	L2a	+	LINE/L2	LINE	L2a	30.8154	77.9916	-2.53093	0.0333354	0	ENSG00000165028	NIPSNAP3B
	chr7	100727107	100727262	L2	+	LINE/L2	LINE	L2	6.25586	25.4708	-4.0715	0.0340728	-1459	ENSG00000169871	TRIM56
	chrX	110370843	110371153	L4_A_Mam	+	LINE/RTE-X	LINE	L4_A_Mam	16.617	46.9619	-2.82614	0.0341006	0	ENSG00000077264	PAK3
	chr6	134314637	134315583	L2a	-	LINE/L2	LINE	L2a	2.78749	11.9368	-4.28228	0.0347933	0	ENSG00000146411	SLC2A12
	chr3	44033284	44034135	L1MD	+	LINE/L1	LINE	L1MD	0.842003	4.52044	-5.36867	0.0350309	-249244	ENSG00000173769	TOPAZ1
	chr12	74937395	74937711	L1M5	+	LINE/L1	LINE	L1M5	5.48819	22.8315	-4.16011	0.0351039	2173	ENSG00000253719	ATXN7L3B
	chr10	1180525	1180951	L1ME3F	+	LINE/L1	LINE	L1ME3F	65.6325	145.715	-2.22016	0.0351039	2289	ENSG00000047056	WDR37
	chr11	93915857	93915933	L2c	-	LINE/L2	LINE	L2c	13.5852	38.8683	-2.86108	0.0352383	720	ENSG00000110218	PANX1
	chr6	147440335	147440795	L1MB3	+	LINE/L1	LINE	L1MB3	5.88271	19.4284	-3.30263	0.0353521	-84767	ENSG00000164506	STXBP5
	chr3	106241436	106243757	L1PA8A	+	LINE/L1	LINE	L1PA8A	9.53441	28.1539	-2.95287	0.0355523	-653041	ENSG00000114423	CBLB
	chr6	127519196	127519255	L2b	-	LINE/L2	LINE	L2b	1.12231	5.51641	-4.91522	0.0356153	287	ENSG00000146374	RSPO3
	chr3	106966211	106966279	L2c	-	LINE/L2	LINE	L2c	1.95265	8.51734	-4.36194	0.0358275	-129910	ENSG00000138483	CCDC54
	chr8	125201386	125201936	L1PA16	-	LINE/L1	LINE	L1PA16	2.46556	10.7753	-4.37032	0.0361875	69085	ENSG00000214814	FER1L6
	chr3	97517486	97517609	L2a	-	LINE/L2	LINE	L2a	15.9835	46.4071	-2.90345	0.0365379	0	ENSG00000113966	ARL6
	chr2	7048033	7048168	L2c	-	LINE/L2	LINE	L2c	3.14796	13.5526	-4.30519	0.0370519	-9356	ENSG00000151692	RNF144A
	chr12	44898157	44898773	L2a	+	LINE/L2	LINE	L2a	26.3323	63.2951	-2.40371	0.0370585	3286	ENSG00000184613	NELL2
	chr6	134313400	134314020	L2	-	LINE/L2	LINE	L2	1.93751	8.58663	-4.43179	0.0373665	0	ENSG00000146411	SLC2A12
	chr5	150873849	150874301	L1ME1	-	LINE/L1	LINE	L1ME1	19.0866	53.2192	-2.7883	0.0373862	1908	ENSG00000123643	SLC36A1
	chr1	53709282	53709664	L2c	+	LINE/L2	LINE	L2c	36.1665	84.5106	-2.33671	0.0374125	1554	ENSG00000157193	LRP8
	chr10	81479477	81481597	L1MB4	+	LINE/L1	LINE	L1MB4	3.61531	14.5925	-4.03629	0.0378686	5041	ENSG00000188199	NUTM2B
	chr1	207301774	207303058	L1M4b	+	LINE/L1	LINE	L1M4b	13.392	39.4132	-2.94305	0.0378686	0	ENSG00000123838	C4BPA
	chr19	29692545	29692910	L1M5	-	LINE/L1	LINE	L1M5	0.624616	3.51498	-5.62742	0.038366	5264	ENSG00000169021	UQCRFS1
	chr16	23682219	23682390	L2b	-	LINE/L2	LINE	L2b	61.5031	125.293	-2.03719	0.0384257	1025	ENSG00000166847	DCTN5
	chr7	84992789	84998195	L1MA8	-	LINE/L1	LINE	L1MA8	1.25359	6.38046	-5.08975	0.0410685	-176619	ENSG00000153993	SEMA3D
	chr11	109324835	109325088	L2a	-	LINE/L2	LINE	L2a	0.768089	4.00538	-5.21474	0.0413851	24996	ENSG00000185742	C11orf87
	chrX	137702653	137704915	L1MA9	+	LINE/L1	LINE	L1MA9	92.9202	193.304	-2.08032	0.0414301	8821	ENSG00000129682	FGF13
	chrX	67239264	67240506	L1P2	+	LINE/L1	LINE	L1P2	1.34232	6.5959	-4.91382	0.0415744	21681	ENSG00000079482	OPHN1
	chr5	92871246	92872473	L1MA6	+	LINE/L1	LINE	L1MA6	39.265	94.9527	-2.41825	0.0415796	-46571	ENSG00000175745	NR2F1
	chr2	162510077	162512034	L1MB1	-	LINE/L1	LINE	L1MB1	3.73448	14.1292	-3.78344	0.0416018	0	ENSG00000144290	SLC4A10
	chr9	73727517	73728353	L2c	-	LINE/L2	LINE	L2c	1.81177	8.5168	-4.70082	0.0417846	0	ENSG00000083067	TRPM3
	chr18	48632527	48633011	L1ME3G	-	LINE/L1	LINE	L1ME3G	1.17523	5.52381	-4.7002	0.0422462	21113	ENSG00000141646	SMAD4
	chr14	53550224	53550365	L4_A_Mam	-	LINE/RTE-X	LINE	L4_A_Mam	0.648762	3.36801	-5.19143	0.0426761	0	ENSG00000100523	DDHD1
	chr3	42401863	42402824	L1MC5a	-	LINE/L1	LINE	L1MC5a	0.764752	3.94114	-5.15349	0.0427204	35747	ENSG00000157093	LYZL4
	chr6	39077411	39077621	L1MA5A	-	LINE/L1	LINE	L1MA5A	14.5634	36.598	-2.51302	0.0429416	0	ENSG00000112167	SAYSD1
	chr22	31367742	31368084	L2d2	+	LINE/L2	LINE	L2d2	23.3247	56.1259	-2.40628	0.0429754	-3459	ENSG00000133422	MORC2
	chr4	54857962	54858274	L2a	-	LINE/L2	LINE	L2a	0.989626	4.92919	-4.98086	0.043162	0	ENSG00000145216	FIP1L1
	chr8	141084666	141084926	L2b	-	LINE/L2	LINE	L2b	1.07208	5.53829	-5.16591	0.0437008	0	ENSG00000167632	TRAPPC9
	chr2	28222837	28224098	L1MC3	-	LINE/L1	LINE	L1MC3	0.624616	3.20942	-5.13822	0.0437008	0	ENSG00000158019	BRE
	chr3	106966280	106966591	L1M4a1	+	LINE/L1	LINE	L1M4a1	3.67767	14.9233	-4.0578	0.043843	-129598	ENSG00000138483	CCDC54
	chr10	81330150	81336245	L1PA6	+	LINE/L1	LINE	L1PA6	3.13781	12.793	-4.07706	0.0441004	-9998	ENSG00000185303	SFTPA2
	chr7	117886743	117887362	L1MC4	-	LINE/L1	LINE	L1MC4	0.931594	4.62768	-4.96749	0.0441719	3959	ENSG00000106013	ANKRD7
	chr3	174007883	174008532	L1ME3B	+	LINE/L1	LINE	L1ME3B	4.93899	17.0166	-3.44536	0.0447982	3450	ENSG00000169760	NLGN1
	chr8	125202590	125202797	L2c	-	LINE/L2	LINE	L2c	1.27234	5.94368	-4.67146	0.0448133	70289	ENSG00000214814	FER1L6
	chr15	56382220	56382390	L1MEi	-	LINE/L1	LINE	L1MEi	1.3405	6.00392	-4.47888	0.0450069	0	ENSG00000181827	RFX7
	chr12	23346380	23346949	L2c	+	LINE/L2	LINE	L2c	0.622509	3.20461	-5.14789	0.0457523	335492	ENSG00000134532	SOX5
	chr1	85642379	85642592	L1MC5	+	LINE/L1	LINE	L1MC5	2.82554	11.2749	-3.99036	0.0457695	0	ENSG00000097096	SYDE2
	chr10	23253670	23255449	L1M4a1	-	LINE/L1	LINE	L1M4a1	3.46262	12.6334	-3.6485	0.0469442	0	ENSG00000165309	ARMC3
	chr10	66643491	66643716	L1MEg	+	LINE/L1	LINE	L1MEg	0.88077	4.21268	-4.78295	0.0470654	1028561	ENSG00000183230	CTNNA3
	chr4	156654253	156654392	L2a	-	LINE/L2	LINE	L2a	9.27397	27.5146	-2.96687	0.0471519	753	ENSG00000164116	GUCY1A3
	chr3	174006125	174006917	L3	-	LINE/CR1	LINE	L3	4.69335	15.4429	-3.29038	0.0472275	1692	ENSG00000169760	NLGN1
	chr6	147164526	147164939	L1ME3G	-	LINE/L1	LINE	L1ME3G	20.371	51.7014	-2.53799	0.0478063	27929	ENSG00000118492	ADGB
	chr2	238009777	238010110	L1MC4	+	LINE/L1	LINE	L1MC4	22.569	51.3053	-2.27326	0.0479306	669	ENSG00000198612	COPS8
	chr6	95444971	95452395	L1PB3	+	LINE/L1	LINE	L1PB3	1.349	6.58999	-4.88509	0.0480605	-573025	ENSG00000172469	MANEA
	chr12	89408369	89408543	L3	+	LINE/CR1	LINE	L3	2.59005	10.5204	-4.06186	0.0481341	332467	ENSG00000139318	DUSP6
	chr6	81063592	81063932	L1PB4	-	LINE/L1	LINE	L1PB4	2.52949	10.2129	-4.03754	0.0482273	7606	ENSG00000083123	BCKDHB
	chr6	74020231	74022506	L1PA5	-	LINE/L1	LINE	L1PA5	57.4453	120.406	-2.09601	0.0485774	-144	ENSG00000135314	KHDC1
	chr5	145962236	145962341	L2a	-	LINE/L2	LINE	L2a	39.028	89.2222	-2.28611	0.0490267	5596	ENSG00000156475	PPP2R2B
	chr2	39827885	39828024	L1ME3Cz	+	LINE/L1	LINE	L1ME3Cz	16.836	42.2807	-2.51132	0.0490774	-64099	ENSG00000152154	TMEM178A
	chr1	165695540	165695655	L2d	-	LINE/L2	LINE	L2d	6.69862	20.8986	-3.11984	0.0493722	378	ENSG00000143183	TMCO1
	chr16	23681264	23681416	L2c	+	LINE/L2	LINE	L2c	45.8367	97.7604	-2.1328	0.0499033	70	ENSG00000166847	DCTN5
	chr17	16917065	16917127	L2a	-	LINE/L2	LINE	L2a	18.1663	43.3324	-2.38532	0.0499623	-28733	ENSG00000133030	MPRIP
	chr6	42639176	42639778	L2c	+	LINE/L2	LINE	L2c	14.2166	1.0525	13.5075	1.36722e-05	0	ENSG00000024048	UBR2
	chr14	101297698	101297917	L2	+	LINE/L2	LINE	L2	286.815	79.1288	3.62466	0.00112309	-2162	ENSG00000267918	NA
	chr10	83813380	83814521	L2a	-	LINE/L2	LINE	L2a	9.82761	0.883835	11.1193	0.00112309	0	ENSG00000185737	NRG3
	chr1	2009068	2010283	HAL1	-	LINE/L1	LINE	HAL1	8.1658	0.78406	10.4148	0.00118792	0	ENSG00000067606	PRKCZ
	chr1	205032786	205033372	L2a	-	LINE/L2	LINE	L2a	15.1766	1.37307	11.053	0.00133329	0	ENSG00000184144	CNTN2
	chr13	67448302	67448719	L3	-	LINE/CR1	LINE	L3	17.9572	1.58535	11.3269	0.00133329	0	ENSG00000184226	PCDH9
	chr9	87618408	87618854	L2a	-	LINE/L2	LINE	L2a	15.9135	1.27442	12.4869	0.00133329	0	ENSG00000148053	NTRK2
	chr5	136753493	136759608	L1PA4	-	LINE/L1	LINE	L1PA4	11.6426	1.25012	9.31321	0.00134944	0	ENSG00000152377	SPOCK1
	chr16	23519703	23520544	L2b	+	LINE/L2	LINE	L2b	10.9343	1.09514	9.98435	0.00134944	0	ENSG00000103365	GGA2
	chr10	99640277	99641369	L2b	+	LINE/L2	LINE	L2b	12.4628	1.26695	9.83683	0.00141996	0	ENSG00000095713	CRTAC1
	chr12	57061236	57061609	L1MB1	+	LINE/L1	LINE	L1MB1	11.8559	1.10201	10.7584	0.00141996	0	ENSG00000110958	PTGES3
	chr21	45165322	45165534	L1MB4	+	LINE/L1	LINE	L1MB4	14.7865	1.67886	8.80743	0.00151208	0	ENSG00000160209	PDXK
	chr7	123637667	123638407	L2	-	LINE/L2	LINE	L2	6.61497	0.594312	11.1305	0.00151208	26200	ENSG00000106304	SPAM1
	chr19	430870	431128	L2b	+	LINE/L2	LINE	L2b	8.9183	1.02275	8.71995	0.00210878	0	ENSG00000129946	SHC2
	chr19	5588115	5588905	L1MB7	+	LINE/L1	LINE	L1MB7	8.32807	0.903539	9.21717	0.00240191	0	ENSG00000130254	SAFB2
	chr1	151228310	151228540	L1PREC2	-	LINE/L1	LINE	L1PREC2	6.77319	0.696852	9.7197	0.00240191	0	ENSG00000159352	PSMD4
	chr2	116046325	116047770	L1P4	+	LINE/L1	LINE	L1P4	9.95019	0.9911	10.0395	0.00240191	0	ENSG00000175497	DPP10
	chr19	35816689	35818374	L1MB8	-	LINE/L1	LINE	L1MB8	19.248	2.31105	8.32867	0.00240886	0	ENSG00000012124	CD22
	chr12	121100788	121101061	L2c	+	LINE/L2	LINE	L2c	17.8073	1.93693	9.19354	0.00240886	0	ENSG00000157782	CABP1
	chr8	145975397	145976231	L1MC1	-	LINE/L1	LINE	L1MC1	14.5713	1.49745	9.73073	0.00250026	0	ENSG00000198169	ZNF251
	chr4	87108936	87112706	L1PA7	-	LINE/L1	LINE	L1PA7	20.6597	2.97539	6.94353	0.00253607	0	ENSG00000109339	MAPK10
	chr2	203713565	203715733	L1PA8	+	LINE/L1	LINE	L1PA8	8.92841	1.06513	8.38242	0.00262713	0	ENSG00000163596	ICA1L
	chr7	35855678	35859586	L1MB7	-	LINE/L1	LINE	L1MB7	13.0528	1.60689	8.12302	0.00263419	0	ENSG00000122545	43350
	chr19	19000878	19001266	L2a	+	LINE/L2	LINE	L2a	11.0424	1.38249	7.98732	0.0026547	0	ENSG00000130283	GDF1
	chr1	27269012	27269111	L2b	+	LINE/L2	LINE	L2b	4.77143	0.506232	9.42539	0.00277971	0	ENSG00000090273	NUDC
	chr19	39386007	39386075	L2a	+	LINE/L2	LINE	L2a	15.8184	2.27092	6.96565	0.00303211	0	ENSG00000068903	SIRT2
	chr22	38767606	38771715	L1M2c	-	LINE/L1	LINE	L1M2c	13.0781	1.79479	7.2867	0.00306635	0	ENSG00000213923	CSNK1E
	chr19	42503799	42504769	L2a	-	LINE/L2	LINE	L2a	22.3787	3.50589	6.38317	0.00306854	0	ENSG00000105737	GRIK5
	chr19	46548720	46552346	L1PA10	+	LINE/L1	LINE	L1PA10	10.1357	1.18447	8.5571	0.00319679	0	ENSG00000204869	IGFL4
	chr8	10348499	10351506	L1PA4	-	LINE/L1	LINE	L1PA4	50.7484	12.9729	3.91187	0.00324576	-31551	ENSG00000184647	PRSS55
	chr11	65205862	65206855	L1MB7	-	LINE/L1	LINE	L1MB7	42.2362	8.43713	5.00599	0.00324576	-15874	ENSG00000173727	CMB9-22P13.1
	chr10	124243028	124243578	L1M5	-	LINE/L1	LINE	L1M5	15.1228	1.99355	7.58584	0.00324576	0	ENSG00000166033	HTRA1
	chr19	39387153	39387321	L1ME3G	-	LINE/L1	LINE	L1ME3G	11.2513	1.48003	7.60211	0.00324576	0	ENSG00000068903	SIRT2
	chr18	19315049	19318486	L1P2	+	LINE/L1	LINE	L1P2	10.3393	0.957905	10.7937	0.00324576	0	ENSG00000101752	MIB1
	chr7	129273925	129274628	L1MC2	-	LINE/L1	LINE	L1MC2	33.0073	6.4314	5.1322	0.00330496	0	ENSG00000106459	NRF1
	chr4	88404241	88408040	L1PA7	-	LINE/L1	LINE	L1PA7	91.0748	28.0324	3.24892	0.0033944	0	ENSG00000152583	SPARCL1
	chr9	136446536	136447249	L1MC5a	-	LINE/L1	LINE	L1MC5a	10.6378	1.27578	8.33831	0.0033944	0	ENSG00000196990	FAM163B
	chr13	21981431	21985456	L1PA7	-	LINE/L1	LINE	L1PA7	13.3554	1.86776	7.15048	0.00347406	0	ENSG00000180776	ZDHHC20
	chr10	49563569	49564602	L1ME3B	+	LINE/L1	LINE	L1ME3B	9.53444	1.14067	8.35859	0.00348083	0	ENSG00000107643	MAPK8
	chr5	14711717	14712881	L2	+	LINE/L2	LINE	L2	54.1585	11.5405	4.69292	0.00354432	0	ENSG00000154122	ANKH
	chr4	2317300	2317908	L1ME3A	-	LINE/L1	LINE	L1ME3A	7.20521	0.911277	7.90672	0.0035849	0	ENSG00000159733	ZFYVE28
	chr5	176470785	176471275	L2c	-	LINE/L2	LINE	L2c	12.0778	1.65989	7.27624	0.00372425	0	ENSG00000113761	ZNF346
	chr12	121104304	121104576	L2b	-	LINE/L2	LINE	L2b	19.492	2.61454	7.45523	0.00376909	0	ENSG00000157782	CABP1
	chr10	3170328	3170608	L2b	-	LINE/L2	LINE	L2b	30.1378	5.58089	5.40018	0.00400714	0	ENSG00000067057	PFKP
	chr16	15121877	15122413	L2b	+	LINE/L2	LINE	L2b	33.3641	4.57883	7.28659	0.00414346	0	ENSG00000179889	PDXDC1
	chr11	61281199	61281303	L2d2	-	LINE/L2	LINE	L2d2	148.502	57.2804	2.59254	0.00433152	1483	ENSG00000011347	SYT7
	chr13	113741063	113741494	L1MC2	-	LINE/L1	LINE	L1MC2	9.74735	1.34074	7.27015	0.00433152	0	ENSG00000126217	MCF2L
	chr12	50278029	50278323	L2a	-	LINE/L2	LINE	L2a	7.12847	0.864203	8.2486	0.00433152	0	ENSG00000135472	FAIM2
	chr4	2918260	2920564	L1PA7	-	LINE/L1	LINE	L1PA7	11.6455	1.61455	7.2128	0.00454237	0	ENSG00000087274	ADD1
	chr19	725811	725966	L2b	+	LINE/L2	LINE	L2b	6.43494	0.742817	8.66289	0.00462645	0	ENSG00000099864	PALM
	chr14	101320163	101320303	L2c	+	LINE/L2	LINE	L2c	139.675	47.9644	2.91207	0.00464292	-24627	ENSG00000267918	NA
	chr2	192829145	192830714	L2c	+	LINE/L2	LINE	L2c	37.4779	8.79481	4.26137	0.00493406	0	ENSG00000144339	TMEFF2
	chr9	140983442	140986151	L1MA5	+	LINE/L1	LINE	L1MA5	34.1068	4.97411	6.85687	0.00502657	0	ENSG00000148408	CACNA1B
	chr2	27533345	27533598	X7C_LINE	-	LINE/CR1	LINE	X7C_LINE	6.552	0.792255	8.27006	0.00502657	0	ENSG00000115204	MPV17
	chr8	53619778	53619988	L2d	+	LINE/L2	LINE	L2d	6.58283	0.779898	8.44063	0.00510226	0	ENSG00000023287	RB1CC1
	chr18	19296823	19298357	L1PB1	+	LINE/L1	LINE	L1PB1	11.9787	1.53033	7.82752	0.00514573	0	ENSG00000101752	MIB1
	chr6	31798645	31798773	L1MA7	+	LINE/L1	LINE	L1MA7	21.3326	3.74366	5.69832	0.00523772	615	ENSG00000204388	HSPA1B
	chr7	66171189	66171406	L1M5	-	LINE/L1	LINE	L1M5	5.55214	0.665552	8.34216	0.00523772	0	ENSG00000243335	KCTD7
	chr19	23523562	23523838	L1M2	+	LINE/L1	LINE	L1M2	6.84573	0.926507	7.38875	0.00526202	0	ENSG00000167232	ZNF91
	chr15	85195397	85195716	L2c	+	LINE/L2	LINE	L2c	11.9822	1.6984	7.05498	0.00528911	0	ENSG00000177082	WDR73
	chr15	62149344	62149744	L2c	-	LINE/L2	LINE	L2c	5.81075	0.66518	8.73561	0.00547235	0	ENSG00000129003	VPS13C
	chr14	101300986	101301075	L2b	+	LINE/L2	LINE	L2b	60.7663	16.8562	3.60499	0.00556557	-5450	ENSG00000267918	NA
	chr3	120317224	120318434	L2a	-	LINE/L2	LINE	L2a	21.697	4.09357	5.30027	0.00556557	0	ENSG00000065518	NDUFB4
	chr17	36691890	36692696	L3	-	LINE/CR1	LINE	L3	42.8657	11.4521	3.74303	0.00556693	0	ENSG00000017373	NA
	chr22	50641313	50641520	L1M4	+	LINE/L1	LINE	L1M4	13.2036	2.26492	5.82959	0.00556693	0	ENSG00000073169	SELO
	chr19	13323647	13324452	L2a	+	LINE/L2	LINE	L2a	18.2042	2.96279	6.14428	0.00556693	0	ENSG00000141837	CACNA1A
	chr16	15679020	15679406	L1MEd	+	LINE/L1	LINE	L1MEd	6.11872	0.777956	7.86512	0.00556693	0	ENSG00000166780	C16orf45
	chr2	191070621	191070726	L1MD2	+	LINE/L1	LINE	L1MD2	7.02544	0.828153	8.48327	0.00556693	0	ENSG00000198130	HIBCH
	chr5	146985070	146991203	L1PA7	-	LINE/L1	LINE	L1PA7	12.3663	1.96055	6.30757	0.00560765	0	ENSG00000176049	JAKMIP2
	chr19	35828161	35828556	L2a	-	LINE/L2	LINE	L2a	11.2323	1.61633	6.94924	0.00560765	0	ENSG00000012124	CD22
	chr14	93432637	93434392	L1MB7	+	LINE/L1	LINE	L1MB7	4.90018	0.565042	8.67224	0.00560765	0	ENSG00000100605	ITPK1
	chr18	19318798	19319586	L1P2	+	LINE/L1	LINE	L1P2	6.35026	0.653885	9.71159	0.00562492	0	ENSG00000101752	MIB1
	chr9	130873200	130873635	L1ME2	+	LINE/L1	LINE	L1ME2	19.2877	3.5826	5.38371	0.00594404	1677	ENSG00000148339	SLC25A25
	chr2	48725203	48725556	L1ME3A	-	LINE/L1	LINE	L1ME3A	5.11587	0.565042	9.05396	0.00594404	0	ENSG00000162869	PPP1R21
	chr11	65196353	65196948	L1ME4a	-	LINE/L1	LINE	L1ME4a	27.8966	6.15558	4.53192	0.00594432	15358	ENSG00000126391	FRMD8
	chr3	51335837	51342350	L1PA10	-	LINE/L1	LINE	L1PA10	19.7422	2.81831	7.00498	0.00594432	0	ENSG00000088538	DOCK3
	chr19	41079228	41079279	L2c	-	LINE/L2	LINE	L2c	8.55475	1.13959	7.50687	0.00614634	0	ENSG00000160460	SPTBN4
	chr11	377899	378022	L2c	-	LINE/L2	LINE	L2c	12.2412	1.89782	6.45012	0.00627487	0	ENSG00000182272	B4GALNT4
	chrX	73445598	73446502	L1MB7	+	LINE/L1	LINE	L1MB7	14.4459	1.96744	7.34251	0.00627487	-77524	ENSG00000187969	ZCCHC13
	chr19	53961082	53961928	L1M3	-	LINE/L1	LINE	L1M3	42.2712	13.7701	3.06978	0.00643741	-9062	ENSG00000198346	ZNF813
	chr8	12414145	12416270	L1M2	+	LINE/L1	LINE	L1M2	22.1122	4.61816	4.78811	0.00649059	-120231	ENSG00000145002	FAM86B2
	chr8	145967783	145968151	L1MC1	-	LINE/L1	LINE	L1MC1	7.38929	0.889748	8.30493	0.00649059	0	ENSG00000198169	ZNF251
	chr14	101323320	101323382	L2a	+	LINE/L2	LINE	L2a	114.203	35.524	3.21481	0.00657591	23611	ENSG00000254656	RTL1
	chr14	101320490	101320662	L1ME4c	-	LINE/L1	LINE	L1ME4c	136.227	50.6412	2.69004	0.00658196	-24954	ENSG00000267918	NA
	chr9	130995222	130995347	L2c	-	LINE/L2	LINE	L2c	25.2479	5.69791	4.43107	0.00658196	0	ENSG00000106976	DNM1
	chr11	66026611	66027496	L2c	-	LINE/L2	LINE	L2c	30.3324	6.77839	4.47486	0.00658196	0	ENSG00000174996	KLC2
	chr8	144086735	144090697	L1PA13	-	LINE/L1	LINE	L1PA13	15.6703	2.63953	5.93676	0.00658196	-8703	ENSG00000160932	LY6E
	chr19	40865943	40866294	L2a	+	LINE/L2	LINE	L2a	15.8469	2.34805	6.74895	0.00658196	0	ENSG00000105223	PLD3
	chr16	29919316	29919635	L2a	-	LINE/L2	LINE	L2a	8.93936	1.29266	6.91549	0.00658196	0	ENSG00000174939	ASPHD1
	chr1	25818789	25819204	L2a	-	LINE/L2	LINE	L2a	8.10537	1.1426	7.09377	0.00658196	0	ENSG00000204178	TMEM57
	chrX	73483843	73484068	L1MB2	-	LINE/L1	LINE	L1MB2	10.7225	1.46229	7.3327	0.00658196	-39958	ENSG00000187969	ZCCHC13
	chr12	79742209	79742285	L2a	-	LINE/L2	LINE	L2a	4.89753	0.596754	8.20695	0.00658196	0	ENSG00000067715	SYT1
	chr1	22010137	22011813	L1MA4A	-	LINE/L1	LINE	L1MA4A	7.92663	0.906388	8.7453	0.00658196	0	ENSG00000090686	USP48
	chr15	72617552	72617882	L1MDa	-	LINE/L1	LINE	L1MDa	12.8404	2.05067	6.26154	0.006596	-5083	ENSG00000140488	CELF6
	chr17	59254239	59255077	L1ME1	+	LINE/L1	LINE	L1ME1	7.1036	0.904436	7.85417	0.00661279	0	ENSG00000141376	BCAS3
	chr2	96483269	96484526	L1PA10	-	LINE/L1	LINE	L1PA10	48.1075	14.6836	3.27627	0.00664623	30062	ENSG00000174501	ANKRD36C
	chr14	101319925	101320152	L1ME4c	-	LINE/L1	LINE	L1ME4c	154.106	62.1338	2.48022	0.00667689	-24389	ENSG00000267918	NA
	chr12	72647297	72647450	L1MC1	-	LINE/L1	LINE	L1MC1	30.1442	7.97839	3.77823	0.00667689	0	ENSG00000072657	TRHDE
	chr21	38452126	38453206	L1ME3F	-	LINE/L1	LINE	L1ME3F	15.0747	2.51353	5.99744	0.00667689	0	ENSG00000182670	TTC3
	chr5	177490330	177490435	L1M5	+	LINE/L1	LINE	L1M5	11.1291	1.60255	6.94464	0.00667689	7771	ENSG00000204677	FAM153C
	chr2	238815665	238817052	L1MCc	-	LINE/L1	LINE	L1MCc	10.4831	1.43498	7.30542	0.00667689	0	ENSG00000132329	RAMP1
	chr2	136474593	136474760	L1M4	+	LINE/L1	LINE	L1M4	6.38591	0.868936	7.34912	0.00667689	0	ENSG00000048991	R3HDM1
	chr1	186509520	186511184	L1M2	+	LINE/L1	LINE	L1M2	7.65406	0.877737	8.72022	0.00667689	-79267	ENSG00000116703	PDC
	chr3	9748161	9748755	L2a	-	LINE/L2	LINE	L2a	6.71648	0.915532	7.33615	0.00670347	0	ENSG00000144550	CPNE9
	chr11	1495374	1496543	L1MDa	-	LINE/L1	LINE	L1MDa	16.0998	3.111	5.17512	0.0068057	0	ENSG00000182208	MOB2
	chr19	448609	448870	L1MC4	+	LINE/L1	LINE	L1MC4	6.02042	0.767633	7.84283	0.00680627	0	ENSG00000129946	SHC2
	chr6	31799058	31799281	L1MA7	+	LINE/L1	LINE	L1MA7	25.8817	5.49403	4.71088	0.00696791	1028	ENSG00000204388	HSPA1B
	chr14	105689546	105690158	L1ME1	+	LINE/L1	LINE	L1ME1	8.01825	1.16984	6.85412	0.00700494	0	ENSG00000185024	BRF1
	chr17	62908475	62908881	L1ME1	+	LINE/L1	LINE	L1ME1	5.09563	0.664572	7.66753	0.00700494	0	ENSG00000176809	LRRC37A3
	chr7	74352064	74352569	L1ME1	-	LINE/L1	LINE	L1ME1	13.9142	2.31255	6.0168	0.00709559	-26515	ENSG00000183086	NA
	chr15	25395904	25401178	L1MC3	+	LINE/L1	LINE	L1MC3	15.7963	2.84226	5.55764	0.00711611	150482	ENSG00000214265	RP11-701H24.9
	chr11	67091925	67092164	L1MC4	-	LINE/L1	LINE	L1MC4	6.12814	0.779527	7.86135	0.00711611	11848	ENSG00000172830	SSH3
	chr5	131532037	131532240	L2b	+	LINE/L2	LINE	L2b	6.49213	0.787878	8.24001	0.00711611	0	ENSG00000072682	P4HA2
	chr14	93928726	93929899	L2c	-	LINE/L2	LINE	L2c	10.063	1.51078	6.6608	0.00712034	0	ENSG00000133958	UNC79
	chr16	24671404	24671885	L1PB1	-	LINE/L1	LINE	L1PB1	5.75176	0.749136	7.67786	0.00717394	-69132	ENSG00000090905	TNRC6A
	chr1	227418692	227420141	L1PA5	-	LINE/L1	LINE	L1PA5	6.10164	0.785067	7.77213	0.00717394	0	ENSG00000143776	CDC42BPA
	chr2	113370572	113372939	L1PA7	-	LINE/L1	LINE	L1PA7	177.346	75.4821	2.3495	0.00728144	23721	ENSG00000125611	CHCHD5
	chr14	75325851	75326140	L2c	+	LINE/L2	LINE	L2c	53.4502	17.6712	3.0247	0.00728144	0	ENSG00000119608	PROX2
	chr14	48029574	48032781	L1PA15	-	LINE/L1	LINE	L1PA15	56.9673	17.1136	3.32878	0.00728144	0	ENSG00000139915	MDGA2
	chr16	21808299	21808656	L1MB3	-	LINE/L1	LINE	L1MB3	9.42822	1.54113	6.11772	0.00728144	36250	ENSG00000155719	OTOA
	chr9	130416310	130417201	L1ME3B	+	LINE/L1	LINE	L1ME3B	12.4704	1.98258	6.29001	0.00728144	0	ENSG00000136854	STXBP1
	chr17	36630535	36631067	L2	-	LINE/L2	LINE	L2	9.60575	1.44903	6.6291	0.00728144	0	ENSG00000225485	NA
	chr1	45097006	45097247	L2d2	-	LINE/L2	LINE	L2d2	8.83033	1.29887	6.79845	0.00728144	0	ENSG00000187147	RNF220
	chr5	125833780	125834229	L1ME1	-	LINE/L1	LINE	L1ME1	287.404	135.014	2.1287	0.0073414	1595	ENSG00000155324	GRAMD3
	chr22	27070970	27071204	L2a	-	LINE/L2	LINE	L2a	323.847	142.41	2.27405	0.0073414	44335	ENSG00000196431	CRYBA4
	chr11	65200165	65200700	L1PB3	-	LINE/L1	LINE	L1PB3	18.696	3.24129	5.76808	0.0073414	19170	ENSG00000126391	FRMD8
	chr2	96501746	96502127	L1PA12	-	LINE/L1	LINE	L1PA12	9.99565	1.66479	6.00416	0.0073414	12461	ENSG00000174501	ANKRD36C
	chr19	23517848	23518754	L1P2	-	LINE/L1	LINE	L1P2	9.55708	1.40715	6.79182	0.0073414	0	ENSG00000167232	ZNF91
	chr19	10092993	10093312	L2a	+	LINE/L2	LINE	L2a	6.96832	0.976631	7.13506	0.0073414	0	ENSG00000080573	COL5A3
	chr8	25242467	25243083	L2a	-	LINE/L2	LINE	L2a	5.57433	0.653885	8.52494	0.00742322	0	ENSG00000147459	DOCK5
	chr4	118363419	118368185	L1MA4A	-	LINE/L1	LINE	L1MA4A	7.1809	0.830758	8.64379	0.00742322	-356684	ENSG00000174599	TRAM1L1
	chr8	141762629	141763760	L2a	-	LINE/L2	LINE	L2a	9.14787	1.40997	6.488	0.00776721	0	ENSG00000169398	PTK2
	chr9	130989961	130990127	L1ME3Cz	-	LINE/L1	LINE	L1ME3Cz	15.829	3.08007	5.13919	0.00790905	0	ENSG00000106976	DNM1
	chr15	83340820	83341513	L1MA3	+	LINE/L1	LINE	L1MA3	6.71334	0.969454	6.92486	0.00790905	0	ENSG00000103723	AP3B2
	chr7	140010143	140010355	L1MC5a	-	LINE/L1	LINE	L1MC5a	5.43089	0.744042	7.29917	0.00790905	0	ENSG00000157800	SLC37A3
	chrX	149650295	149650810	L1MB3	+	LINE/L1	LINE	L1MB3	6.45676	0.860273	7.50548	0.00790905	0	ENSG00000013619	MAMLD1
	chr19	22662822	22665140	L1PA17	+	LINE/L1	LINE	L1PA17	18.8888	3.66956	5.14744	0.00794589	0	ENSG00000197360	ZNF98
	chr13	39780473	39782941	L1PA7	-	LINE/L1	LINE	L1PA7	17.5924	3.49307	5.03638	0.00795541	134089	ENSG00000183722	LHFP
	chr19	11570897	11571634	L2a	+	LINE/L2	LINE	L2a	25.682	4.2149	6.09314	0.00801462	0	ENSG00000196361	ELAVL3
	chr19	39386854	39387029	L1ME3G	-	LINE/L1	LINE	L1ME3G	10.1852	1.60236	6.35636	0.00801462	0	ENSG00000068903	SIRT2
	chr19	58392286	58394442	L1M1	+	LINE/L1	LINE	L1M1	6.88742	0.947681	7.26766	0.00805286	0	ENSG00000204514	ZNF814
	chr19	15501250	15501989	L1MB7	+	LINE/L1	LINE	L1MB7	7.42421	1.11191	6.67701	0.00807946	0	ENSG00000011243	AKAP8L
	chr16	70704204	70704601	L1ME3A	+	LINE/L1	LINE	L1ME3A	17.5174	3.28711	5.32911	0.00829536	0	ENSG00000132613	MTSS1L
	chr11	84643444	84645548	L1PA8A	-	LINE/L1	LINE	L1PA8A	10.4158	1.39109	7.48751	0.00829536	0	ENSG00000150672	DLG2
	chr3	58350451	58351519	L1MD1	-	LINE/L1	LINE	L1MD1	5.08494	0.664572	7.65146	0.00829536	0	ENSG00000168297	PXK
	chr22	27070841	27070953	L2b	-	LINE/L2	LINE	L2b	212.312	92.9294	2.28466	0.00829725	44206	ENSG00000196431	CRYBA4
	chr9	140102028	140102288	L2c	-	LINE/L2	LINE	L2c	5.82204	0.769932	7.56175	0.00829725	0	ENSG00000188566	NDOR1
	chr6	152437210	152437465	L1ME4c	+	LINE/L1	LINE	L1ME4c	59.4621	21.1284	2.81432	0.00830717	0	ENSG00000091831	ESR1
	chr1	205212541	205214190	L2	-	LINE/L2	LINE	L2	10.9771	1.69812	6.46423	0.00832257	0	ENSG00000133069	TMCC2
	chr10	91051031	91051236	HAL1	-	LINE/L1	LINE	HAL1	7.09746	1.12158	6.32809	0.00836171	0	ENSG00000107798	LIPA
	chr22	30966287	30966421	L1MC	+	LINE/L1	LINE	L1MC	5.3489	0.720622	7.42261	0.00836171	0	ENSG00000128242	GAL3ST1
	chr2	203700573	203701576	L1M1	-	LINE/L1	LINE	L1M1	4.41926	0.594312	7.43593	0.00836171	0	ENSG00000163596	ICA1L
	chr17	35104953	35105220	L1ME4b	-	LINE/L1	LINE	L1ME4b	7.71271	1.24333	6.20329	0.00836194	139547	ENSG00000129282	NA
	chr12	78134545	78134797	L3	+	LINE/CR1	LINE	L3	9.86229	1.09555	9.00212	0.00836194	-89889	ENSG00000067798	NAV3
	chr11	65198360	65199712	L1MB2	-	LINE/L1	LINE	L1MB2	32.4927	8.38303	3.87601	0.00840385	17365	ENSG00000126391	FRMD8
	chr10	21988103	21990528	L1MA4A	-	LINE/L1	LINE	L1MA4A	6.19927	0.873749	7.09502	0.00845262	0	ENSG00000078403	MLLT10
	chr12	102111499	102112210	L1MC1	+	LINE/L1	LINE	L1MC1	6.99512	0.936704	7.4678	0.00845262	0	ENSG00000111666	CHPT1
	chr22	30963984	30964224	L2c	-	LINE/L2	LINE	L2c	6.81353	0.872735	7.8071	0.00845262	0	ENSG00000128242	GAL3ST1
	chr14	102522025	102522217	L2a	+	LINE/L2	LINE	L2a	43.733	15.1008	2.89607	0.00846535	4897	ENSG00000197102	DYNC1H1
	chr14	101008450	101009662	L2a	+	LINE/L2	LINE	L2a	40.4296	10.2053	3.96164	0.00846535	0	ENSG00000183092	BEGAIN
	chr5	37651067	37657555	L1PA7	-	LINE/L1	LINE	L1PA7	6.45238	0.899371	7.17432	0.00848694	0	ENSG00000082068	WDR70
	chr2	203720826	203723372	L1PA8	+	LINE/L1	LINE	L1PA8	10.117	1.58416	6.38636	0.00850687	0	ENSG00000163596	ICA1L
	chr17	32357390	32363584	L1PA4	+	LINE/L1	LINE	L1PA4	3.70399	0.506232	7.31679	0.00854599	0	ENSG00000108684	ASIC2
	chr19	49610252	49610373	L2c	-	LINE/L2	LINE	L2c	20.4563	4.00738	5.10465	0.00855396	0	ENSG00000104852	SNRNP70
	chr4	122774375	122775364	L2a	+	LINE/L2	LINE	L2a	6.70714	1.01945	6.57917	0.00855396	0	ENSG00000138686	BBS7
	chrX	37350375	37350879	HAL1ME	+	LINE/L1	LINE	HAL1ME	5.19855	0.740905	7.0165	0.00863601	0	ENSG00000250349	RP5-972B16.2
	chr6	42640295	42640662	L2c	+	LINE/L2	LINE	L2c	5.79579	0.763036	7.5957	0.00872238	0	ENSG00000024048	UBR2
	chr7	75626772	75627619	L1MB2	+	LINE/L1	LINE	L1MB2	19.822	3.81842	5.19116	0.00883288	0	ENSG00000127952	STYXL1
	chr11	133247810	133248515	L3	-	LINE/CR1	LINE	L3	5.38698	0.653885	8.23842	0.00884695	0	ENSG00000183715	OPCML
	chr22	50641810	50642606	L1M4	+	LINE/L1	LINE	L1M4	38.4034	11.6027	3.30986	0.00896145	0	ENSG00000073169	SELO
	chr15	74348854	74349188	L1ME3	-	LINE/L1	LINE	L1ME3	4.87746	0.630306	7.73824	0.00896145	8702	ENSG00000140464	PML
	chr20	42890114	42891124	L2b	-	LINE/L2	LINE	L2b	18.4722	3.76996	4.89984	0.00909038	0	ENSG00000124194	GDAP1L1
	chr13	67447578	67447997	L3	-	LINE/CR1	LINE	L3	19.1483	2.84689	6.72602	0.00909038	0	ENSG00000184226	PCDH9
	chr19	42475467	42476069	L1ME3	+	LINE/L1	LINE	L1ME3	18.3417	3.33859	5.49386	0.00914172	0	ENSG00000105409	ATP1A3
	chr22	27070800	27070840	L2a	-	LINE/L2	LINE	L2a	112.22	45.5611	2.46307	0.00919297	44165	ENSG00000196431	CRYBA4
	chr4	770700	771313	L1ME1	-	LINE/L1	LINE	L1ME1	115.6	42.8702	2.69651	0.00919297	6273	ENSG00000185619	PCGF3
	chr4	774278	774336	L1MC3	-	LINE/L1	LINE	L1MC3	21.2816	5.33195	3.99134	0.00919297	4410	ENSG00000168993	CPLX1
	chr3	195657311	195657676	L1PA8	-	LINE/L1	LINE	L1PA8	4.36982	0.594312	7.35273	0.00919297	-18496	ENSG00000061938	TNK2
	chr20	39795594	39795703	L2b	-	LINE/L2	LINE	L2b	11.6222	2.03504	5.71105	0.00925797	0	ENSG00000124181	PLCG1
	chr6	116593502	116593579	L3	+	LINE/CR1	LINE	L3	72.2589	28.5083	2.53467	0.00931466	0	ENSG00000111817	DSE
	chr12	121102708	121102943	L1MC1	+	LINE/L1	LINE	L1MC1	11.738	2.05133	5.72212	0.00933447	0	ENSG00000157782	CABP1
	chr3	42736565	42738304	L2	+	LINE/L2	LINE	L2	148.769	54.291	2.74021	0.00945236	0	ENSG00000010282	HHATL
	chr19	48588811	48590910	L1PBb	+	LINE/L1	LINE	L1PBb	20.8213	4.25989	4.88777	0.00946976	0	ENSG00000105499	PLA2G4C
	chr1	144998289	144999465	L2a	+	LINE/L2	LINE	L2a	11.6944	2.01154	5.81363	0.00947735	0	ENSG00000178104	PDE4DIP
	chr17	62764608	62765647	L1ME4b	+	LINE/L1	LINE	L1ME4b	8.04917	1.29709	6.20558	0.00947735	84784	ENSG00000176809	LRRC37A3
	chr9	131090096	131090563	L2a	-	LINE/L2	LINE	L2a	34.6322	10.4382	3.31785	0.00947972	0	ENSG00000167113	COQ4
	chr22	50643073	50643731	L1MB1	+	LINE/L1	LINE	L1MB1	38.5166	11.899	3.23695	0.00963977	0	ENSG00000073169	SELO
	chr11	126792115	126792610	L2b	+	LINE/L2	LINE	L2b	8.59699	1.24417	6.90984	0.00965559	0	ENSG00000149571	KIRREL3
	chr15	65396687	65396934	L1M5	+	LINE/L1	LINE	L1M5	5.50754	0.802976	6.85892	0.00972942	0	ENSG00000246922	UBAP1L
	chr11	65207596	65207673	L1MB7	-	LINE/L1	LINE	L1MB7	14.3669	2.43533	5.89936	0.00976322	-15056	ENSG00000173727	CMB9-22P13.1
	chr17	72851829	72852441	L3	-	LINE/CR1	LINE	L3	8.39126	1.37266	6.11314	0.00976322	0	ENSG00000161509	GRIN2C
	chr16	22506840	22507062	L2a	+	LINE/L2	LINE	L2a	19.7035	3.9268	5.01771	0.00985538	0	ENSG00000243716	NPIPB5
	chr9	131387527	131387903	L2c	-	LINE/L2	LINE	L2c	6.72726	1.03261	6.5148	0.00985538	0	ENSG00000197694	SPTAN1
	chr16	4398419	4398637	L2b	+	LINE/L2	LINE	L2b	9.5211	1.48501	6.41147	0.00988282	0	ENSG00000217930	PAM16
	chr19	42531247	42531872	L2a	-	LINE/L2	LINE	L2a	6.07246	0.920193	6.59911	0.0100016	0	ENSG00000105737	GRIK5
	chr7	35121948	35122795	L1ME1	-	LINE/L1	LINE	L1ME1	17.8312	3.7638	4.73755	0.0100462	-44066	ENSG00000173852	DPY19L1
	chr1	220814955	220821404	L1PA10	+	LINE/L1	LINE	L1PA10	22.8278	5.64736	4.04221	0.0100488	0	ENSG00000116141	MARK1
	chr1	109325854	109326855	L1ME3	-	LINE/L1	LINE	L1ME3	6.49989	1.02547	6.33845	0.0100488	0	ENSG00000116266	STXBP3
	chr20	402282	402568	L2	-	LINE/L2	LINE	L2	37.7214	10.4368	3.61429	0.0100529	0	ENSG00000125826	RBCK1
	chr2	191104677	191107353	L1PA8	-	LINE/L1	LINE	L1PA8	29.6322	8.18253	3.62139	0.0100529	0	ENSG00000198130	HIBCH
	chr4	16558709	16564847	L1PA3	+	LINE/L1	LINE	L1PA3	7.67559	1.25344	6.12364	0.0100871	0	ENSG00000169744	LDB2
	chr7	47995104	47995427	L1ME4a	-	LINE/L1	LINE	L1ME4a	106.756	47.8322	2.23189	0.010119	0	ENSG00000136273	HUS1
	chr15	65401844	65402249	L1M5	+	LINE/L1	LINE	L1M5	9.23458	1.58608	5.82226	0.0101516	0	ENSG00000246922	UBAP1L
	chr19	36609724	36609865	L2b	-	LINE/L2	LINE	L2b	8.81149	1.39653	6.30955	0.0101516	0	ENSG00000105254	TBCB
	chr8	53640074	53640628	L1MB7	+	LINE/L1	LINE	L1MB7	5.88213	0.877001	6.7071	0.0101516	0	ENSG00000023287	RB1CC1
	chr13	96284312	96285369	L2a	+	LINE/L2	LINE	L2a	18.5299	3.74416	4.94901	0.0102338	0	ENSG00000134874	DZIP1
	chr22	24768070	24770753	L1PA4	+	LINE/L1	LINE	L1PA4	8.25863	1.27534	6.47562	0.010297	0	ENSG00000100014	SPECC1L
	chr2	142501087	142502203	L1M1	-	LINE/L1	LINE	L1M1	12.634	1.93647	6.52424	0.0104366	0	ENSG00000168702	LRP1B
	chr21	48002698	48003450	L1M4b	+	LINE/L1	LINE	L1M4b	111.003	42.5903	2.60631	0.0104578	12773	ENSG00000160305	DIP2A
	chr2	196953926	196960115	L1PA5	+	LINE/L1	LINE	L1PA5	6.90358	1.1253	6.13487	0.0104578	-20391	ENSG00000118997	DNAH7
	chr17	44571511	44571739	L1ME1	-	LINE/L1	LINE	L1ME1	6.72896	1.02371	6.57308	0.0104578	-17139	ENSG00000238083	LRRC37A2
	chr19	35641320	35641989	L2a	-	LINE/L2	LINE	L2a	26.9133	6.75361	3.98502	0.0105936	0	ENSG00000221946	FXYD7
	chr14	105711946	105712428	L1M3	+	LINE/L1	LINE	L1M3	5.61469	0.821907	6.8313	0.0106198	0	ENSG00000185024	BRF1
	chr5	131059410	131065269	L1PA7	-	LINE/L1	LINE	L1PA7	13.3574	2.54585	5.24673	0.010646	0	ENSG00000273217	CTC-432M15.3
	chr15	72616605	72617448	L1MDa	-	LINE/L1	LINE	L1MDa	28.353	6.9669	4.06967	0.010677	-4136	ENSG00000140488	CELF6
	chr16	85020842	85021490	L1MB7	+	LINE/L1	LINE	L1MB7	8.96236	1.45688	6.15176	0.0107977	0	ENSG00000153786	ZDHHC7
	chr19	10930377	10930528	L2a	-	LINE/L2	LINE	L2a	3.444	0.506232	6.8032	0.0107977	0	ENSG00000079805	DNM2
	chr19	40862670	40862812	L2b	-	LINE/L2	LINE	L2b	10.7421	1.81719	5.9114	0.0108237	0	ENSG00000105223	PLD3
	chr11	65196991	65197285	L1ME4a	-	LINE/L1	LINE	L1ME4a	18.3649	4.0942	4.48559	0.0108383	15996	ENSG00000126391	FRMD8
	chr9	116311751	116312178	L1ME4a	-	LINE/L1	LINE	L1ME4a	66.3718	24.5723	2.70109	0.0109071	0	ENSG00000138835	RGS3
	chr19	50820773	50821035	L2b	+	LINE/L2	LINE	L2b	27.6266	7.13586	3.87151	0.0109071	0	ENSG00000131398	KCNC3
	chr9	34213528	34215684	L1PB1	+	LINE/L1	LINE	L1PB1	8.92407	1.43477	6.21984	0.0109071	0	ENSG00000165006	UBAP1
	chr19	13443934	13444252	L2a	+	LINE/L2	LINE	L2a	11.6796	1.85953	6.28097	0.0109071	0	ENSG00000141837	CACNA1A
	chr9	141005214	141006118	L1ME1	+	LINE/L1	LINE	L1ME1	20.8494	5.1025	4.08611	0.0109166	0	ENSG00000148408	CACNA1B
	chr17	43730000	43730364	HAL1	-	LINE/L1	LINE	HAL1	11.8269	2.39205	4.94424	0.011026	0	ENSG00000120088	CRHR1
	chr5	177490452	177490946	L1ME3E	+	LINE/L1	LINE	L1ME3E	12.7072	2.31818	5.48154	0.011128	7893	ENSG00000204677	FAM153C
	chr5	137777862	137777941	L2c	+	LINE/L2	LINE	L2c	6.60373	1.02642	6.43377	0.0111976	0	ENSG00000132563	REEP2
	chr5	145526982	145528325	L1M6B	+	LINE/L1	LINE	L1M6B	21.1204	5.71103	3.69819	0.0112233	0	ENSG00000133706	LARS
	chr2	96481028	96481662	L1PREC2	+	LINE/L1	LINE	L1PREC2	27.9741	7.33857	3.81193	0.0112855	32926	ENSG00000174501	ANKRD36C
	chr19	6498289	6498742	L2a	+	LINE/L2	LINE	L2a	13.462	2.67883	5.02531	0.0113156	0	ENSG00000104833	TUBB4A
	chr4	65698291	65699384	L1PB	-	LINE/L1	LINE	L1PB	4.17226	0.594312	7.02031	0.0115915	-423106	ENSG00000205678	TECRL
	chr15	29404889	29405356	L1MB3	-	LINE/L1	LINE	L1MB3	15.1427	3.28495	4.60974	0.0115999	0	ENSG00000034053	APBA2
	chr19	13349701	13350031	L2c	+	LINE/L2	LINE	L2c	6.21212	0.93045	6.67648	0.0117593	0	ENSG00000141837	CACNA1A
	chr11	61737181	61738111	L1M5	+	LINE/L1	LINE	L1M5	5.02015	0.741587	6.76946	0.011816	427	ENSG00000269089	NA
	chr6	149818529	149819398	L1MEd	+	LINE/L1	LINE	L1MEd	225.391	110.154	2.04615	0.0120305	6472	ENSG00000131013	PPIL4
	chr17	6144629	6144980	L2c	+	LINE/L2	LINE	L2c	56.7543	20.8597	2.72076	0.0120305	116883	ENSG00000179314	WSCD1
	chr12	95703777	95704259	L1MB2	-	LINE/L1	LINE	L1MB2	33.3598	10.191	3.27347	0.0120305	7212	ENSG00000028203	VEZT
	chr12	50285757	50286916	L2	+	LINE/L2	LINE	L2	19.0833	3.60206	5.2979	0.0120305	0	ENSG00000135472	FAIM2
	chr9	130720305	130720665	L1MB7	+	LINE/L1	LINE	L1MB7	4.09254	0.564652	7.24789	0.0120305	0	ENSG00000167106	FAM102A
	chr4	453630	455380	L1PA7	+	LINE/L1	LINE	L1PA7	8.39233	1.38335	6.06667	0.0121464	0	ENSG00000182903	ZNF721
	chr11	92611665	92612480	HAL1ME	+	LINE/L1	LINE	HAL1ME	5.83227	0.830526	7.02238	0.0121912	0	ENSG00000165323	FAT3
	chr19	54951986	54952576	L1MEc	+	LINE/L1	LINE	L1MEc	10.8038	1.90266	5.67825	0.0122025	3907	ENSG00000167614	TTYH1
	chr19	58304841	58305203	L1ME1	-	LINE/L1	LINE	L1ME1	18.9286	4.2661	4.43698	0.0122765	0	ENSG00000083828	ZNF586
	chr4	773826	773975	L1MC3	-	LINE/L1	LINE	L1MC3	34.2553	9.7835	3.50134	0.0122866	4771	ENSG00000168993	CPLX1
	chr17	29121834	29122135	L1M5	+	LINE/L1	LINE	L1M5	37.2138	10.5836	3.51619	0.0122866	0	ENSG00000176390	CRLF3
	chr14	103402129	103402996	L1MB5	+	LINE/L1	LINE	L1MB5	7.8334	1.34114	5.84086	0.0122866	0	ENSG00000198752	CDC42BPB
	chr1	219507634	219507826	L2b	+	LINE/L2	LINE	L2b	7.61392	1.29243	5.89114	0.0122866	121428	ENSG00000143353	LYPLAL1
	chr2	50478251	50479371	L1PA10	-	LINE/L1	LINE	L1PA10	10.7989	1.7697	6.10209	0.0122866	0	ENSG00000179915	NRXN1
	chr16	74352013	74352198	HAL1	-	LINE/L1	LINE	HAL1	6.98104	1.13846	6.13203	0.0122866	11828	ENSG00000103035	PSMD7
	chr1	243983521	243988707	L1PA10	+	LINE/L1	LINE	L1PA10	9.26281	1.49993	6.17548	0.0122866	0	ENSG00000117020	AKT3
	chr6	76634489	76634971	L1MA6	+	LINE/L1	LINE	L1MA6	9.7045	1.56665	6.19443	0.0122866	0	ENSG00000112706	IMPG1
	chr1	7332134	7332933	L1MB7	+	LINE/L1	LINE	L1MB7	11.9244	1.86584	6.39091	0.0122866	0	ENSG00000171735	CAMTA1
	chr7	141447818	141448143	L1MC5	-	LINE/L1	LINE	L1MC5	3.79816	0.565739	6.71362	0.0122866	0	ENSG00000106028	SSBP1
	chr11	8990313	8990672	HAL1	-	LINE/L1	LINE	HAL1	4.13569	0.594893	6.95199	0.0122866	-3756	ENSG00000175348	TMEM9B
	chr1	6192294	6192934	L1MEi	-	LINE/L1	LINE	L1MEi	6.32769	1.0167	6.22378	0.0122986	0	ENSG00000116254	CHD5
	chr21	16391518	16391791	L1MB8	+	LINE/L1	LINE	L1MB8	3.68633	0.506232	7.2819	0.0123027	0	ENSG00000180530	NRIP1
	chr4	21685388	21685756	L1PREC2	+	LINE/L1	LINE	L1PREC2	9.05318	1.34669	6.72255	0.0123146	0	ENSG00000185774	KCNIP4
	chr17	79836197	79836422	L1MC5a	-	LINE/L1	LINE	L1MC5a	29.3957	8.07707	3.6394	0.0123353	-6916	ENSG00000141522	ARHGDIA
	chr19	15503847	15504450	L1MB7	+	LINE/L1	LINE	L1MB7	8.04744	1.30742	6.1552	0.0123353	0	ENSG00000011243	AKAP8L
	chrX	101995221	101995824	L1M1	+	LINE/L1	LINE	L1M1	8.92708	1.35192	6.60327	0.0124589	0	ENSG00000198908	BHLHB9
	chr12	72647451	72647597	L1MD2	-	LINE/L1	LINE	L1MD2	38.4468	12.2298	3.14368	0.012675	0	ENSG00000072657	TRHDE
	chr14	32929549	32935960	L1PA8	+	LINE/L1	LINE	L1PA8	23.9438	5.2659	4.54695	0.0126756	0	ENSG00000151320	AKAP6
	chr11	63592251	63593119	L2a	+	LINE/L2	LINE	L2a	20.0049	4.11355	4.86316	0.0129575	0	ENSG00000168005	C11orf84
	chr16	75280173	75280491	L2b	-	LINE/L2	LINE	L2b	8.80893	1.39903	6.29644	0.0129575	0	ENSG00000050820	BCAR1
	chr17	36643443	36643825	L1ME4b	-	LINE/L1	LINE	L1ME4b	4.37672	0.630306	6.94379	0.0129575	0	ENSG00000225485	NA
	chr19	7752025	7752208	L2	-	LINE/L2	LINE	L2	82.4693	33.7534	2.44329	0.0129853	1437	ENSG00000104921	FCER2
	chr12	132347279	132347734	L1MC1	-	LINE/L1	LINE	L1MC1	25.6507	6.56961	3.90445	0.0129853	10952	ENSG00000198598	MMP17
	chr3	42693704	42693938	L2b	+	LINE/L2	LINE	L2b	14.7193	2.99924	4.90769	0.0129853	-1239	ENSG00000114853	ZBTB47
	chr22	48904485	48905410	L1MA5	-	LINE/L1	LINE	L1MA5	7.02147	0.965127	7.27518	0.0129853	0	ENSG00000219438	FAM19A5
	chr1	15115876	15116131	L2d2	+	LINE/L2	LINE	L2d2	5.7493	0.782002	7.35203	0.0129853	0	ENSG00000189337	KAZN
	chr9	88332595	88338733	L1PA6	-	LINE/L1	LINE	L1PA6	7.87227	1.42684	5.51727	0.0130447	0	ENSG00000135049	AGTPBP1
	chr13	113926229	113926654	HAL1ME	-	LINE/L1	LINE	HAL1ME	7.81261	1.37335	5.68872	0.0130447	6831	ENSG00000139842	CUL4A
	chr3	196789300	196790799	L1MC4a	-	LINE/L1	LINE	L1MC4a	6.78688	1.1436	5.93465	0.0130447	0	ENSG00000075711	DLG1
	chr19	6038364	6039461	L1ME1	+	LINE/L1	LINE	L1ME1	6.04397	0.86938	6.95205	0.0130447	0	ENSG00000087903	RFX2
	chr18	19295101	19296530	L1PB1	+	LINE/L1	LINE	L1PB1	8.62805	1.23692	6.97541	0.0130447	0	ENSG00000101752	MIB1
	chr3	50932953	50939360	L1PA7	-	LINE/L1	LINE	L1PA7	3.47176	0.506232	6.85805	0.0131004	0	ENSG00000088538	DOCK3
	chr4	41516180	41516588	L2b	-	LINE/L2	LINE	L2b	4.18015	0.506232	8.25738	0.0131041	0	ENSG00000064042	LIMCH1
	chr1	40915073	40915314	L1ME4a	+	LINE/L1	LINE	L1ME4a	4.62246	0.707886	6.52995	0.0132959	-461	ENSG00000187801	ZFP69B
	chr3	195442065	195442366	L1ME3	+	LINE/L1	LINE	L1ME3	10.9829	2.07595	5.29056	0.0133699	-5388	ENSG00000176945	MUC20
	chr11	75303156	75303427	L2b	+	LINE/L2	LINE	L2b	11.5811	2.07924	5.56984	0.0133963	0	ENSG00000171533	MAP6
	chr1	29509588	29510349	L1ME4b	-	LINE/L1	LINE	L1ME4b	7.72546	1.27535	6.05751	0.0133963	-1090	ENSG00000116350	SRSF4
	chr4	17794940	17795484	L1ME3	+	LINE/L1	LINE	L1ME3	45.5774	16.0903	2.8326	0.0133972	6795	ENSG00000163257	DCAF16
	chr1	67124519	67124968	L2d2	-	LINE/L2	LINE	L2d2	15.4419	2.66952	5.78454	0.0133972	0	ENSG00000118473	SGIP1
	chr19	17601284	17601508	L1MC5	-	LINE/L1	LINE	L1MC5	10.5548	2.01308	5.2431	0.0134639	0	ENSG00000130304	SLC27A1
	chr3	113426663	113427220	L1PA15	+	LINE/L1	LINE	L1PA15	6.51874	1.05977	6.1511	0.0134639	8088	ENSG00000121579	NAA50
	chr14	74760356	74760653	L2b	-	LINE/L2	LINE	L2b	14.7044	3.45601	4.25472	0.0135201	0	ENSG00000119688	ABCD4
	chr9	34197848	34199055	L1M3b	-	LINE/L1	LINE	L1M3b	4.54242	0.697072	6.51643	0.0136426	0	ENSG00000165006	UBAP1
	chr10	15311924	15316811	L1PA5	+	LINE/L1	LINE	L1PA5	5.90399	0.868328	6.79927	0.0138301	0	ENSG00000148468	FAM171A1
	chr6	97426013	97428687	L1PA15	-	LINE/L1	LINE	L1PA15	6.01854	0.928539	6.48173	0.0138564	0	ENSG00000186231	KLHL32
	chr20	33149010	33149503	L2c	+	LINE/L2	LINE	L2c	11.7049	2.11308	5.53929	0.0139128	0	ENSG00000101464	PIGU
	chr7	54803111	54803998	L1P1	-	LINE/L1	LINE	L1P1	11.2662	2.2263	5.06051	0.0139269	15946	ENSG00000132432	SEC61G
	chr14	53038392	53041441	L1PA7	+	LINE/L1	LINE	L1PA7	6.78037	1.07508	6.30685	0.0139396	0	ENSG00000180998	GPR137C
	chr2	27686516	27687103	L2a	-	LINE/L2	LINE	L2a	7.9519	1.48311	5.36163	0.0139447	0	ENSG00000138002	IFT172
	chr8	120577594	120578422	L2a	+	LINE/L2	LINE	L2a	5.92974	0.909185	6.52204	0.0139447	0	ENSG00000136960	ENPP2
	chr19	3692405	3693097	L2a	+	LINE/L2	LINE	L2a	6.02307	0.968614	6.21824	0.0139791	0	ENSG00000186111	PIP5K1C
	chr7	72367708	72368275	L2a	-	LINE/L2	LINE	L2a	3.99964	0.564652	7.08336	0.0139875	0	ENSG00000196313	POM121
	chr8	22008700	22008925	L2c	+	LINE/L2	LINE	L2c	5.80509	0.868461	6.68435	0.0141595	0	ENSG00000168481	LGI3
	chr16	67040939	67041157	L2c	-	LINE/L2	LINE	L2c	16.2228	3.70887	4.37407	0.0142507	0	ENSG00000172824	CES4A
	chr7	313346	313772	L1M4	-	LINE/L1	LINE	L1M4	6.49161	1.06473	6.09696	0.0143588	9277	ENSG00000269396	NA
	chr11	762435	762588	L1ME1	-	LINE/L1	LINE	L1ME1	6.6874	1.13597	5.88694	0.0143946	0	ENSG00000177156	TALDO1
	chr1	10225090	10226000	L2a	+	LINE/L2	LINE	L2a	7.15954	1.19019	6.01548	0.0144718	0	ENSG00000130939	UBE4B
	chrX	101948736	101950637	L1MB8	+	LINE/L1	LINE	L1MB8	12.4327	2.09905	5.92303	0.0144907	-16468	ENSG00000158301	GPRASP2
	chr2	191089062	191091039	L1PA5	+	LINE/L1	LINE	L1PA5	16.5762	3.94639	4.20035	0.0144982	0	ENSG00000198130	HIBCH
	chr1	144833060	144833819	L1MEc	+	LINE/L1	LINE	L1MEc	52.7828	19.9009	2.65228	0.0145064	2339	ENSG00000178104	PDE4DIP
	chr5	177088090	177091033	L1PA7	+	LINE/L1	LINE	L1PA7	5.27015	0.769967	6.84465	0.0145224	43950	ENSG00000170074	FAM153A
	chr16	70714485	70714570	L3	-	LINE/CR1	LINE	L3	18.3655	3.85971	4.75826	0.0145335	0	ENSG00000132613	MTSS1L
	chr7	90700551	90706986	L1PA8	+	LINE/L1	LINE	L1PA8	14.7337	2.71996	5.41688	0.0145335	0	ENSG00000058091	CDK14
	chr4	143825928	143829867	L1MA4	-	LINE/L1	LINE	L1MA4	4.24202	0.630306	6.73009	0.0145335	-57344	ENSG00000109452	INPP4B
	chr3	42299793	42299899	L1MEg	+	LINE/L1	LINE	L1MEg	6.58818	1.03705	6.3528	0.0146239	0	ENSG00000187094	CCK
	chr8	17851407	17853938	L1MA2	-	LINE/L1	LINE	L1MA2	6.61605	1.12577	5.87694	0.0147674	0	ENSG00000078674	PCM1
	chr12	132346584	132346713	L2b	-	LINE/L2	LINE	L2b	17.2342	3.74917	4.59682	0.0148321	10257	ENSG00000198598	MMP17
	chr22	45596554	45596876	L2c	-	LINE/L2	LINE	L2c	29.1537	7.61607	3.82791	0.0148395	0	ENSG00000100364	KIAA0930
	chr2	96492730	96496512	L1PA12	-	LINE/L1	LINE	L1PA12	65.7748	24.948	2.63647	0.0149654	18076	ENSG00000174501	ANKRD36C
	chr5	177656434	177656670	L2b	+	LINE/L2	LINE	L2b	5.99799	1.05713	5.67382	0.0150497	0	ENSG00000175309	PHYKPL
	chr5	131533343	131533660	L1MB3	+	LINE/L1	LINE	L1MB3	5.75588	0.86487	6.6552	0.0150497	0	ENSG00000072682	P4HA2
	chr19	17889744	17890471	L2a	-	LINE/L2	LINE	L2a	7.64945	1.09742	6.97038	0.0150497	0	ENSG00000130475	FCHO1
	chr5	139831620	139837446	L1PA5	+	LINE/L1	LINE	L1PA5	5.45157	0.857629	6.35656	0.0150827	0	ENSG00000131503	ANKHD1
	chrX	135886376	135886751	L1MB7	+	LINE/L1	LINE	L1MB7	30.7928	10.373	2.96855	0.015106	-22130	ENSG00000129675	ARHGEF6
	chr1	16792548	16792753	L1ME4b	+	LINE/L1	LINE	L1ME4b	13.3368	2.67438	4.98688	0.0151083	5976	ENSG00000157191	NECAP2
	chr19	12765997	12766276	L2a	+	LINE/L2	LINE	L2a	5.65494	0.899658	6.28565	0.0151807	0	ENSG00000104774	MAN2B1
	chr1	149923965	149930070	L1PA5	-	LINE/L1	LINE	L1PA5	27.3335	7.81641	3.49694	0.0152239	0	ENSG00000163113	NA
	chr19	18878317	18878478	L1MC5a	-	LINE/L1	LINE	L1MC5a	5.00416	0.802911	6.23252	0.0152239	0	ENSG00000105662	CRTC1
	chr4	186303023	186304233	L1MB7	-	LINE/L1	LINE	L1MB7	11.897	2.08457	5.7072	0.0152425	0	ENSG00000109771	LRP2BP
	chr3	126170206	126170381	L1M5	-	LINE/L1	LINE	L1M5	58.9918	23.1307	2.55037	0.015262	0	ENSG00000070476	ZXDC
	chr22	20046798	20047483	L1MB8	-	LINE/L1	LINE	L1MB8	8.39591	1.2468	6.73397	0.015262	0	ENSG00000183597	TANGO2
	chr22	31375043	31375248	L1ME4a	+	LINE/L1	LINE	L1ME4a	63.118	25.9486	2.43242	0.0152992	-10760	ENSG00000133422	MORC2
	chr7	131104497	131104834	L2	-	LINE/L2	LINE	L2	5.36492	0.851995	6.29689	0.0154238	0	ENSG00000128585	MKLN1
	chr14	36625651	36631893	L1PA7	-	LINE/L1	LINE	L1PA7	12.3404	2.40122	5.13919	0.0155253	135878	ENSG00000151332	MBIP
	chr11	20092505	20096486	L1PA7	-	LINE/L1	LINE	L1PA7	16.4607	3.68203	4.47054	0.0155475	0	ENSG00000166833	NAV2
	chr10	124224386	124224596	L2a	-	LINE/L2	LINE	L2a	7.2531	1.26252	5.74492	0.0155902	0	ENSG00000166033	HTRA1
	chr19	35808365	35808832	L2a	-	LINE/L2	LINE	L2a	7.40009	1.24161	5.96008	0.0155902	-1333	ENSG00000012124	CD22
	chr10	98774024	98774340	L2b	-	LINE/L2	LINE	L2b	5.05953	0.817426	6.18959	0.0156299	0	ENSG00000187122	SLIT1
	chr15	40353612	40355162	L2c	-	LINE/L2	LINE	L2c	200.699	93.1612	2.15432	0.0156629	-22224	ENSG00000140319	SRP14
	chr3	88211411	88211556	L2d	+	LINE/L2	LINE	L2d	31.0507	9.91586	3.13142	0.0156629	0	ENSG00000179021	C3orf38
	chr12	132422408	132422705	L1MC4	-	LINE/L1	LINE	L1MC4	7.85162	1.36293	5.76084	0.0156629	0	ENSG00000177192	PUS1
	chr17	74911562	74911720	L1ME3Cz	+	LINE/L1	LINE	L1ME3Cz	7.68358	1.32221	5.81117	0.0157454	0	ENSG00000167889	MGAT5B
	chr7	35122974	35123476	L1ME1	-	LINE/L1	LINE	L1ME1	7.72113	1.30056	5.93679	0.0157478	-45092	ENSG00000173852	DPY19L1
	chr10	27396628	27397413	L1M4a2	+	LINE/L1	LINE	L1M4a2	134.542	64.4581	2.08728	0.0157575	1971	ENSG00000136758	YME1L1
	chr3	53716817	53718366	L1MEc	+	LINE/L1	LINE	L1MEc	6.28592	1.00732	6.24022	0.0157575	0	ENSG00000157388	CACNA1D
	chr13	111309367	111310517	L1MC5	+	LINE/L1	LINE	L1MC5	5.2913	0.829308	6.38038	0.0157877	0	ENSG00000134905	CARS2
	chr10	87596005	87602239	L1PA13	+	LINE/L1	LINE	L1PA13	7.5777	1.15995	6.53276	0.0157973	0	ENSG00000182771	GRID1
	chr16	5043556	5044081	L1ME4b	-	LINE/L1	LINE	L1ME4b	7.60906	1.30956	5.81039	0.0158548	0	ENSG00000103184	SEC14L5
	chr2	55552806	55553327	L1ME2z	-	LINE/L1	LINE	L1ME2z	4.52301	0.70036	6.45813	0.0159007	0	ENSG00000115355	CCDC88A
	chr11	67093424	67094000	L1MB4	-	LINE/L1	LINE	L1MB4	9.18754	1.67725	5.47772	0.0159174	13347	ENSG00000172830	SSH3
	chr19	614475	614654	L2a	-	LINE/L2	LINE	L2a	27.156	7.19309	3.7753	0.0159264	0	ENSG00000099822	HCN2
	chr19	9968898	9969302	L2b	+	LINE/L2	LINE	L2b	14.037	3.01432	4.65678	0.0159481	0	ENSG00000105088	OLFM2
	chr7	155505046	155507132	L2a	-	LINE/L2	LINE	L2a	4.8343	0.671575	7.19844	0.0160979	0	ENSG00000184863	RBM33
	chr2	136474549	136474604	L1ME4a	+	LINE/L1	LINE	L1ME4a	3.13644	0.506232	6.19565	0.0161283	0	ENSG00000048991	R3HDM1
	chr5	44742463	44742748	L1ME3G	+	LINE/L1	LINE	L1ME3G	65.925	28.5665	2.30777	0.016284	-66280	ENSG00000112996	MRPS30
	chr3	195424365	195425795	L2	+	LINE/L2	LINE	L2	42.0494	13.5536	3.10245	0.016284	-21959	ENSG00000176945	MUC20
	chr1	2291742	2292714	L1MB3	+	LINE/L1	LINE	L1MB3	5.84105	0.971434	6.01282	0.016284	0	ENSG00000116151	MORN1
	chr17	6485854	6487745	L1MEg	-	LINE/L1	LINE	L1MEg	6.53438	1.06125	6.15727	0.016284	0	ENSG00000198920	KIAA0753
	chr1	63293327	63294567	L1PREC2	-	LINE/L1	LINE	L1PREC2	4.05767	0.632819	6.41205	0.016284	0	ENSG00000125703	ATG4C
	chr16	56893684	56894083	L2a	+	LINE/L2	LINE	L2a	15.9521	3.69629	4.31571	0.0165621	-5037	ENSG00000070915	SLC12A3
	chr17	29104876	29105151	L1ME4a	+	LINE/L1	LINE	L1ME4a	11.8474	2.22969	5.31349	0.0167611	0	ENSG00000176390	CRLF3
	chr14	92532560	92532934	L1MDa	-	LINE/L1	LINE	L1MDa	3.15028	0.506232	6.22299	0.0167944	0	ENSG00000066427	ATXN3
	chr19	40867348	40867750	L2a	+	LINE/L2	LINE	L2a	13.4931	2.71691	4.96635	0.0168128	0	ENSG00000105223	PLD3
	chr17	30352355	30353111	L1ME3G	-	LINE/L1	LINE	L1ME3G	3.25351	0.506232	6.4269	0.0169332	0	ENSG00000185158	LRRC37B
	chr17	66206100	66206808	L1MB4	+	LINE/L1	LINE	L1MB4	32.2346	9.98289	3.22898	0.0169589	-36908	ENSG00000196704	AMZ2
	chr19	56964301	56967255	L1MA5	+	LINE/L1	LINE	L1MA5	7.67733	1.44257	5.32198	0.0169589	0	ENSG00000198046	ZNF667
	chr1	39375449	39376066	L1MD1	+	LINE/L1	LINE	L1MD1	5.2339	0.779898	6.71101	0.0169589	0	ENSG00000158315	RHBDL2
	chr16	56893524	56893790	L2c	+	LINE/L2	LINE	L2c	14.6514	3.21615	4.55556	0.0169923	-5330	ENSG00000070915	SLC12A3
	chr17	80421131	80421304	L2a	-	LINE/L2	LINE	L2a	3.98671	0.614666	6.48598	0.0170761	0	ENSG00000141562	NARF
	chr4	2014235	2014533	L1M5	-	LINE/L1	LINE	L1M5	5.96018	0.989293	6.02469	0.0170934	0	ENSG00000185049	NELFA
	chr20	18538695	18540573	L1MD1	-	LINE/L1	LINE	L1MD1	8.83585	1.66652	5.30196	0.0171098	0	ENSG00000101310	SEC23B
	chr7	76703767	76704046	L1MEc	-	LINE/L1	LINE	L1MEc	7.0918	1.2786	5.54653	0.0171651	-47706	ENSG00000135205	CCDC146
	chr16	13054725	13055293	L2b	-	LINE/L2	LINE	L2b	3.1049	0.506232	6.13335	0.0171927	0	ENSG00000237515	SHISA9
	chr20	33518084	33518810	L2c	+	LINE/L2	LINE	L2c	6.25151	1.08498	5.76186	0.017239	0	ENSG00000100983	GSS
	chr17	2563525	2564938	L1PA8	-	LINE/L1	LINE	L1PA8	8.56532	1.56914	5.4586	0.0172694	0	ENSG00000007168	PAFAH1B1
	chr18	21753706	21754320	L1ME1	-	LINE/L1	LINE	L1ME1	5.82292	0.921981	6.31566	0.0172908	0	ENSG00000141447	OSBPL1A
	chr3	115903666	115904160	CR1_Mam	-	LINE/CR1	LINE	CR1_Mam	5.72432	0.785067	7.29151	0.0172908	0	ENSG00000185565	LSAMP
	chr11	43888447	43888839	L1MEd	-	LINE/L1	LINE	L1MEd	76.5839	32.9444	2.32464	0.0173969	10281	ENSG00000149084	HSD17B12
	chr10	35604048	35604747	L1PREC2	-	LINE/L1	LINE	L1PREC2	26.9381	8.35581	3.22388	0.0173969	0	ENSG00000108100	CCNY
	chr17	66240929	66241108	L1ME4a	-	LINE/L1	LINE	L1ME4a	4.08847	0.665316	6.14516	0.0173969	-2608	ENSG00000196704	AMZ2
	chr15	85650340	85650855	L2c	-	LINE/L2	LINE	L2c	4.89017	0.782561	6.24894	0.0173969	0	ENSG00000073417	PDE8A
	chr11	131310771	131310989	HAL1	-	LINE/L1	LINE	HAL1	4.82219	0.737685	6.53692	0.0173969	0	ENSG00000182667	NTM
	chr12	132382838	132383042	L1ME4b	-	LINE/L1	LINE	L1ME4b	4.44126	0.667521	6.65336	0.0174416	0	ENSG00000177169	ULK1
	chr7	73783066	73783233	L1MC5	-	LINE/L1	LINE	L1MC5	3.10174	0.506232	6.12711	0.0174962	0	ENSG00000106665	CLIP2
	chr17	56398205	56398658	L2b	+	LINE/L2	LINE	L2b	16.076	3.67757	4.37135	0.017553	0	ENSG00000005379	TSPOAP1
	chr14	77828712	77829857	L1M1	+	LINE/L1	LINE	L1M1	4.33843	0.698944	6.20711	0.0176323	0	ENSG00000100580	TMED8
	chr19	19234877	19235482	L1MEd	+	LINE/L1	LINE	L1MEd	4.84899	0.737028	6.57912	0.0176323	0	ENSG00000064545	TMEM161A
	chr3	125837852	125838113	L2	+	LINE/L2	LINE	L2	5.04825	0.812083	6.21643	0.0176842	0	ENSG00000144908	ALDH1L1
	chr15	63924040	63924439	L2	+	LINE/L2	LINE	L2	5.76864	0.967935	5.95974	0.0176876	0	ENSG00000103657	HERC1
	chr14	64977424	64977823	L2c	-	LINE/L2	LINE	L2c	8.53343	1.57254	5.42655	0.0177846	0	ENSG00000126804	ZBTB1
	chr1	55177038	55177404	L1ME5	+	LINE/L1	LINE	L1ME5	18.0664	4.62017	3.91034	0.0178388	0	ENSG00000271723	MROH7-TTC4
	chr22	41822859	41823255	L2a	+	LINE/L2	LINE	L2a	9.55082	1.67249	5.71056	0.0178388	6242	ENSG00000183864	TOB2
	chr6	69379544	69382383	L1MA1	-	LINE/L1	LINE	L1MA1	5.43205	0.788184	6.89185	0.0178388	0	ENSG00000135298	ADGRB3
	chr1	92522338	92523158	L1ME4a	+	LINE/L1	LINE	L1ME4a	3.86302	0.596754	6.4734	0.0178412	0	ENSG00000172031	EPHX4
	chr9	117383667	117384339	L2c	-	LINE/L2	LINE	L2c	5.92276	0.960368	6.16718	0.0178448	0	ENSG00000157693	C9orf91
	chr7	102167699	102167779	L1ME3	-	LINE/L1	LINE	L1ME3	37.1079	12.7669	2.90657	0.0179069	-9472	ENSG00000170667	RASA4B
	chr2	3139483	3139886	L1MB7	+	LINE/L1	LINE	L1MB7	6.51773	1.17863	5.52992	0.0179069	52811	ENSG00000032389	TSSC1
	chr16	70706274	70706543	L1MC4a	+	LINE/L1	LINE	L1MC4a	7.00287	1.2566	5.57286	0.0179069	0	ENSG00000132613	MTSS1L
	chr1	54696186	54697353	L1MB8	-	LINE/L1	LINE	L1MB8	23.1615	7.0398	3.29007	0.0179451	0	ENSG00000157216	SSBP3
	chr11	67061334	67062000	L1MB7	-	LINE/L1	LINE	L1MB7	12.2955	2.4476	5.02348	0.0179451	0	ENSG00000172932	ANKRD13D
	chr19	19300802	19300988	L2a	+	LINE/L2	LINE	L2a	5.09173	0.828189	6.14803	0.0179451	0	ENSG00000064489	BORCS8-MEF2B
	chr13	31712133	31712348	L2a	+	LINE/L2	LINE	L2a	5.25936	0.663465	7.92711	0.0179824	0	ENSG00000120694	HSPH1
	chr2	242697398	242697894	L1MEd	-	LINE/L1	LINE	L1MEd	9.80736	1.91436	5.12306	0.0179899	0	ENSG00000180902	D2HGDH
	chr4	24384356	24389066	L1PA7	+	LINE/L1	LINE	L1PA7	4.02916	0.594312	6.77953	0.0180277	129999	ENSG00000109606	DHX15
	chr9	99495469	99496063	L1ME1	-	LINE/L1	LINE	L1ME1	20.0028	5.04572	3.96432	0.0181416	22085	ENSG00000081386	ZNF510
	chr16	70700664	70700896	L1ME3A	+	LINE/L1	LINE	L1ME3A	13.19	2.785	4.73609	0.0181795	0	ENSG00000132613	MTSS1L
	chr17	44082450	44082791	L4_C_Mam	+	LINE/RTE-X	LINE	L4_C_Mam	9.44797	1.7343	5.44773	0.0181866	0	ENSG00000186868	MAPT
	chr1	33087848	33088338	L1PA15	+	LINE/L1	LINE	L1PA15	6.27515	1.12649	5.57056	0.0181866	0	ENSG00000176261	ZBTB8OS
	chr15	83410800	83411728	L1MCa	+	LINE/L1	LINE	L1MCa	4.67301	0.704314	6.63483	0.0181866	12387	ENSG00000186628	FSD2
	chr11	72467713	72467818	L2	-	LINE/L2	LINE	L2	14.3641	3.32188	4.32408	0.0182457	0	ENSG00000186635	ARAP1
	chr17	48159977	48160156	L1M4	+	LINE/L1	LINE	L1M4	3.95627	0.632046	6.25947	0.0184088	0	ENSG00000005884	ITGA3
	chr5	149807417	149808014	L2a	-	LINE/L2	LINE	L2a	103.887	49.0672	2.11725	0.0184252	14740	ENSG00000164587	RPS14
	chr3	15521689	15525910	L1PA5	-	LINE/L1	LINE	L1PA5	19.3607	5.65857	3.42148	0.0185316	0	ENSG00000206561	COLQ
	chr6	166786466	166787480	L1MC1	-	LINE/L1	LINE	L1MC1	11.3281	2.3041	4.91649	0.0185316	0	ENSG00000060762	MPC1
	chr2	56145956	56146377	L2c	-	LINE/L2	LINE	L2c	4.85885	0.804885	6.03669	0.0185316	0	ENSG00000115380	EFEMP1
	chr10	112791321	112791583	L1ME3A	-	LINE/L1	LINE	L1ME3A	8.50793	1.68225	5.05747	0.0185702	17897	ENSG00000108061	SHOC2
	chr9	37771592	37771873	L1MC4	+	LINE/L1	LINE	L1MC4	111.857	52.2049	2.14265	0.0187683	0	ENSG00000255872	RP11-613M10.9
	chr20	25668803	25669327	L1M4b	-	LINE/L1	LINE	L1M4b	11.2835	2.59891	4.34164	0.0187742	0	ENSG00000130684	ZNF337
	chr19	8324037	8324469	L2a	-	LINE/L2	LINE	L2a	12.7544	2.40057	5.31308	0.0187742	0	ENSG00000090661	CERS4
	chr10	81508030	81511978	L1PA14	+	LINE/L1	LINE	L1PA14	10.5806	1.90852	5.54389	0.018779	33594	ENSG00000188199	NUTM2B
	chrX	71635837	71636258	L1MD	-	LINE/L1	LINE	L1MD	5.57655	0.921215	6.05347	0.018779	0	ENSG00000147099	HDAC8
	chr6	84351920	84353306	L1PA5	-	LINE/L1	LINE	L1PA5	3.68344	0.596464	6.17546	0.018779	0	ENSG00000065609	SNAP91
	chr7	76228296	76228553	L1PA15	+	LINE/L1	LINE	L1PA15	4.13152	0.631561	6.54176	0.018779	0	ENSG00000243566	UPK3B
	chr19	39117290	39117377	L2	+	LINE/L2	LINE	L2	10.333	1.98415	5.20776	0.0188279	0	ENSG00000178982	EIF3K
	chr12	121085998	121086219	L2b	+	LINE/L2	LINE	L2b	23.9832	7.44342	3.22208	0.0189391	0	ENSG00000157782	CABP1
	chr2	77727961	77728054	L1ME3G	+	LINE/L1	LINE	L1ME3G	18.1464	4.99398	3.63365	0.0189391	0	ENSG00000176204	LRRTM4
	chr9	130871825	130872332	L2a	+	LINE/L2	LINE	L2a	12.7783	2.76059	4.62881	0.0189391	302	ENSG00000148339	SLC25A25
	chr6	12139596	12145764	L1PA6	+	LINE/L1	LINE	L1PA6	13.8335	2.8603	4.83638	0.0189391	0	ENSG00000095951	HIVEP1
	chr19	41878436	41878825	L1MC4	-	LINE/L1	LINE	L1MC4	8.44434	1.50179	5.62284	0.0189391	0	ENSG00000255730	CTC-435M10.3
	chr10	105449443	105449541	L2a	-	LINE/L2	LINE	L2a	3.68648	0.594312	6.20293	0.0189391	0	ENSG00000107957	SH3PXD2A
	chr17	61282473	61282983	L1MB4	+	LINE/L1	LINE	L1MB4	5.11509	0.797036	6.41764	0.0190561	0	ENSG00000170921	TANC2
	chr13	115026919	115027121	L2b	-	LINE/L2	LINE	L2b	4.43544	0.685474	6.47062	0.019204	0	ENSG00000130177	CDC16
	chr13	67554630	67554689	L2a	+	LINE/L2	LINE	L2a	8.30532	1.23762	6.71072	0.019247	0	ENSG00000184226	PCDH9
	chr16	15120910	15121062	L2b	+	LINE/L2	LINE	L2b	5.15535	0.784076	6.57507	0.0193424	0	ENSG00000179889	PDXDC1
	chr2	177227461	177228527	L1ME1	+	LINE/L1	LINE	L1ME1	5.96905	0.980027	6.0907	0.0193466	24709	ENSG00000128654	MTX2
	chr1	33257734	33258210	L1MEg	+	LINE/L1	LINE	L1MEg	6.90126	1.20437	5.73017	0.0193697	0	ENSG00000134684	YARS
	chr1	145780791	145785083	L1PA10	+	LINE/L1	LINE	L1PA10	8.64311	1.6529	5.22906	0.0194282	0	ENSG00000117262	GPR89A
	chrX	83380868	83385153	L1MA3	+	LINE/L1	LINE	L1MA3	2.9559	0.506232	5.83902	0.0194282	0	ENSG00000072133	RPS6KA6
	chr19	15507336	15507414	L2	+	LINE/L2	LINE	L2	3.85534	0.594312	6.48705	0.0195091	0	ENSG00000011243	AKAP8L
	chr2	96482011	96483281	L1PREC2	-	LINE/L1	LINE	L1PREC2	34.4508	10.0087	3.4421	0.0195427	31307	ENSG00000174501	ANKRD36C
	chr7	92009089	92015204	L1PA6	+	LINE/L1	LINE	L1PA6	12.2642	2.62698	4.66854	0.0196925	0	ENSG00000001629	ANKIB1
	chr17	45512849	45516213	L1PBa	-	LINE/L1	LINE	L1PBa	16.1569	3.4558	4.67531	0.0197049	0	ENSG00000178852	EFCAB13
	chr2	148719507	148723071	L1M2c	+	LINE/L1	LINE	L1M2c	10.0179	1.95622	5.12104	0.019818	0	ENSG00000115947	ORC4
	chr10	1267357	1273495	L1PA4	-	LINE/L1	LINE	L1PA4	58.1612	15.3675	3.78468	0.0199731	0	ENSG00000185736	ADARB2
	chr19	8296007	8296426	L1MEf	-	LINE/L1	LINE	L1MEf	5.93699	0.983632	6.03578	0.02011	0	ENSG00000090661	CERS4
	chr11	8012766	8012968	L2c	-	LINE/L2	LINE	L2c	3.99443	0.630306	6.33729	0.02011	0	ENSG00000175390	EIF3F
	chr19	7752453	7752484	L2c	-	LINE/L2	LINE	L2c	31.4692	9.83514	3.19967	0.0202541	1161	ENSG00000104921	FCER2
	chr16	75293384	75293468	L1ME3	+	LINE/L1	LINE	L1ME3	3.14426	0.506232	6.2111	0.0203055	0	ENSG00000050820	BCAR1
	chr11	47326081	47328401	L1M2a	-	LINE/L1	LINE	L1M2a	4.40136	0.700317	6.28482	0.0204356	0	ENSG00000110514	MADD
	chr19	15457216	15457336	L1M4	+	LINE/L1	LINE	L1M4	4.2602	0.697072	6.11157	0.0205617	6861	ENSG00000105127	AKAP8
	chr19	12416984	12417506	L2	+	LINE/L2	LINE	L2	5.29799	0.910745	5.8172	0.0206149	10786	ENSG00000188868	ZNF563
	chr12	121101950	121102207	L2b	-	LINE/L2	LINE	L2b	15.0867	3.3547	4.49718	0.0206249	0	ENSG00000157782	CABP1
	chrX	101951266	101952888	L1MB8	+	LINE/L1	LINE	L1MB8	10.5312	1.67316	6.2942	0.0206249	-14217	ENSG00000158301	GPRASP2
	chr19	49483354	49483553	L2a	+	LINE/L2	LINE	L2a	9.65348	1.65965	5.81659	0.0206797	0	ENSG00000104812	GYS1
	chrX	73365698	73368624	L1PA17	+	LINE/L1	LINE	L1PA17	7.05454	1.3207	5.34152	0.0206996	-155402	ENSG00000187969	ZCCHC13
	chr1	7873579	7875041	L1MD3	+	LINE/L1	LINE	L1MD3	12.3522	2.72101	4.53956	0.0207585	0	ENSG00000049246	PER3
	chr17	70726069	70726630	L1MEd	-	LINE/L1	LINE	L1MEd	5.02032	0.851698	5.89448	0.0207622	0	ENSG00000133195	SLC39A11
	chr22	18913725	18913903	L2	+	LINE/L2	LINE	L2	11.3147	2.42049	4.67456	0.0207883	0	ENSG00000100033	PRODH
	chr17	15946933	15947201	L3b	+	LINE/CR1	LINE	L3b	4.3731	0.740865	5.9027	0.0208834	0	ENSG00000011295	TTC19
	chr12	4368941	4369771	L1M4	-	LINE/L1	LINE	L1M4	5.91431	0.958974	6.16733	0.0208834	-13168	ENSG00000118971	CCND2
	chrX	115076381	115083102	L1PB1	+	LINE/L1	LINE	L1PB1	19.7549	4.65541	4.24342	0.0209603	-122713	ENSG00000228532	RP1-241P17.4
	chr4	170950798	170951178	L2c	+	LINE/L2	LINE	L2c	9.48457	2.08103	4.55764	0.0209603	0	ENSG00000198948	MFAP3L
	chr1	220778863	220785034	L1PA6	-	LINE/L1	LINE	L1PA6	7.07861	1.26974	5.57483	0.0209603	0	ENSG00000116141	MARK1
	chr19	4179597	4179985	L2c	-	LINE/L2	LINE	L2c	5.59024	0.968059	5.77469	0.0209603	0	ENSG00000077463	SIRT6
	chr2	122427010	122428656	L1PBa	+	LINE/L1	LINE	L1PBa	5.80538	0.936125	6.20151	0.0209603	-19848	ENSG00000074054	CLASP1
	chr6	111983297	111983540	L1ME1	+	LINE/L1	LINE	L1ME1	11.0871	1.95191	5.68015	0.0209844	0	ENSG00000010810	FYN
	chr6	31535455	31536024	L2a	+	LINE/L2	LINE	L2a	9.05489	1.85871	4.87159	0.021013	-3808	ENSG00000226979	LTA
	chr3	51225809	51226697	L1MA4A	-	LINE/L1	LINE	L1MA4A	3.58216	0.596464	6.00566	0.021013	0	ENSG00000088538	DOCK3
	chr3	10352205	10352672	L1MB7	+	LINE/L1	LINE	L1MB7	12.0198	2.58206	4.65514	0.0210371	0	ENSG00000157020	SEC13
	chr16	4741298	4741623	L2c	-	LINE/L2	LINE	L2c	6.55412	1.06807	6.13642	0.0210371	324	ENSG00000102858	MGRN1
	chr13	78280288	78282156	HAL1	-	LINE/L1	LINE	HAL1	15.5225	3.31463	4.68301	0.0211111	0	ENSG00000139737	SLAIN1
	chr2	55770875	55770967	L2c	+	LINE/L2	LINE	L2c	6.34042	1.06108	5.97546	0.0211566	0	ENSG00000163001	CFAP36
	chr1	26512403	26512732	L2c	-	LINE/L2	LINE	L2c	3.6189	0.596754	6.0643	0.0213242	0	ENSG00000142675	CNKSR1
	chr7	121713629	121714148	L1MB8	-	LINE/L1	LINE	L1MB8	85.8902	38.9057	2.20765	0.0214069	1554	ENSG00000008311	AASS
	chr7	102167780	102167846	L2b	+	LINE/L2	LINE	L2b	34.2317	12.11	2.82673	0.0214069	-9553	ENSG00000170667	RASA4B
	chr17	17712198	17712421	L2a	-	LINE/L2	LINE	L2a	12.2068	2.65467	4.59824	0.0214069	0	ENSG00000108557	RAI1
	chrX	101929058	101931091	L1PA10	-	LINE/L1	LINE	L1PA10	5.52613	0.975097	5.66726	0.0214069	15048	ENSG00000198932	GPRASP1
	chr19	11974275	11974687	L1MC	-	LINE/L1	LINE	L1MC	4.21508	0.700943	6.01343	0.0214069	0	ENSG00000171291	ZNF439
	chr15	58879431	58879615	HAL1b	-	LINE/L1	LINE	HAL1b	34.3839	11.6497	2.95148	0.0214462	7789	ENSG00000137845	ADAM10
	chr5	141013747	141014254	L2b	+	LINE/L2	LINE	L2b	8.3357	1.69513	4.91744	0.0214813	0	ENSG00000171720	HDAC3
	chr18	74530542	74531126	L1MEg	+	LINE/L1	LINE	L1MEg	13.6048	3.34408	4.06832	0.0216809	0	ENSG00000264278	RP11-162A12.2
	chr5	152114743	152116537	L1MA7	-	LINE/L1	LINE	L1MA7	6.39722	1.08707	5.88481	0.0218404	-301815	ENSG00000132911	NMUR2
	chr5	150484360	150484431	L2c	+	LINE/L2	LINE	L2c	3.22283	0.506232	6.3663	0.0218804	0	ENSG00000197043	ANXA6
	chr9	19542231	19545626	L1PA7	-	LINE/L1	LINE	L1PA7	11.8582	2.39806	4.94489	0.0219048	0	ENSG00000155886	SLC24A2
	chr3	58261371	58267456	L1PA6	-	LINE/L1	LINE	L1PA6	21.0055	5.97349	3.51645	0.021964	0	ENSG00000163686	ABHD6
	chr11	72481781	72481986	L2c	-	LINE/L2	LINE	L2c	3.76011	0.595023	6.31928	0.021991	0	ENSG00000186635	ARAP1
	chr1	42029893	42030869	HAL1	+	LINE/L1	LINE	HAL1	3.00316	0.506232	5.93238	0.0220865	0	ENSG00000127124	HIVEP3
	chr8	90685303	90690504	L1PA5	+	LINE/L1	LINE	L1PA5	4.22202	0.697937	6.04929	0.0220865	-79472	ENSG00000104312	RIPK2
	chr2	28552342	28555185	L1PA10	+	LINE/L1	LINE	L1PA10	11.6	2.44184	4.75054	0.0221277	0	ENSG00000158019	BRE
	chr22	38405489	38406101	L1ME1	-	LINE/L1	LINE	L1ME1	12.3895	2.48382	4.98808	0.0221933	0	ENSG00000100142	POLR2F
	chr1	160114235	160114642	L2a	+	LINE/L2	LINE	L2a	25.0255	7.87096	3.17947	0.0223351	855	ENSG00000018625	ATP1A2
	chr4	68297299	68298424	HAL1ME	-	LINE/L1	LINE	HAL1ME	28.5329	7.568	3.77021	0.0225225	39098	ENSG00000145241	CENPC
	chr10	35620824	35620932	L2c	+	LINE/L2	LINE	L2c	5.76807	1.07392	5.37105	0.0225225	0	ENSG00000108100	CCNY
	chr16	66603574	66603707	HAL1ME	+	LINE/L1	LINE	HAL1ME	67.7645	29.3591	2.30813	0.0225422	0	ENSG00000254788	CKLF-CMTM1
	chr5	176038736	176039775	L2	-	LINE/L2	LINE	L2	10.6946	2.19453	4.87332	0.0225663	-1603	ENSG00000169258	GPRIN1
	chr22	39799107	39799643	L2a	-	LINE/L2	LINE	L2a	3.51255	0.564652	6.22073	0.022578	0	ENSG00000100324	TAB1
	chr3	195419605	195419885	L3	+	LINE/CR1	LINE	L3	16.9321	4.82469	3.50948	0.022688	-27869	ENSG00000176945	MUC20
	chr17	36664293	36665351	L2c	-	LINE/L2	LINE	L2c	19.2259	4.76339	4.03617	0.022688	0	ENSG00000225485	NA
	chr19	18997800	18998306	L1MB5	+	LINE/L1	LINE	L1MB5	11.5818	2.17425	5.32679	0.022688	0	ENSG00000130283	GDF1
	chr16	68586147	68586648	L2c	-	LINE/L2	LINE	L2c	5.21351	0.891586	5.84746	0.022688	0	ENSG00000184939	ZFP90
	chr1	156959545	156961102	L1MC4	-	LINE/L1	LINE	L1MC4	3.96538	0.663266	5.97856	0.022688	0	ENSG00000132694	ARHGEF11
	chr22	38683380	38683703	L2b	+	LINE/L2	LINE	L2b	3.72933	0.596464	6.25239	0.022688	2995	ENSG00000213923	CSNK1E
	chr4	56264272	56264472	L3	+	LINE/CR1	LINE	L3	9.67202	1.94296	4.97798	0.0229432	0	ENSG00000134851	TMEM165
	chr13	50562818	50563230	L2b	-	LINE/L2	LINE	L2b	4.443	0.743805	5.97333	0.0229432	-6795	ENSG00000204977	TRIM13
	chr15	80801818	80802662	L2a	-	LINE/L2	LINE	L2a	11.8367	2.63613	4.49019	0.0229622	0	ENSG00000172379	ARNT2
	chr11	67091743	67091920	L2d2	+	LINE/L2	LINE	L2d2	3.60115	0.594312	6.05935	0.0229822	11666	ENSG00000172830	SSH3
	chr16	69699088	69701233	L1PA3	+	LINE/L1	LINE	L1PA3	3.14768	0.506232	6.21785	0.0229822	0	ENSG00000102908	NFAT5
	chr18	6063338	6069772	L1PB2	-	LINE/L1	LINE	L1PB2	3.50556	0.594312	5.89851	0.0230445	0	ENSG00000154655	L3MBTL4
	chr7	91975826	91976491	L4_A_Mam	-	LINE/RTE-X	LINE	L4_A_Mam	6.66917	1.27243	5.24129	0.0232493	0	ENSG00000001629	ANKIB1
	chr2	241745374	241746178	L1MEc	+	LINE/L1	LINE	L1MEc	3.5363	0.594312	5.95025	0.0232493	0	ENSG00000130294	KIF1A
	chr12	28594021	28594523	L1ME2z	+	LINE/L1	LINE	L1ME2z	3.07658	0.506232	6.0774	0.0232493	0	ENSG00000123106	CCDC91
	chr5	179248968	179249360	L1MB8	-	LINE/L1	LINE	L1MB8	11.3752	2.15359	5.28198	0.0233578	0	ENSG00000161011	SQSTM1
	chr2	9557848	9558117	L2a	+	LINE/L2	LINE	L2a	3.00091	0.506232	5.92794	0.0234501	0	ENSG00000119185	ITGB1BP1
	chr2	191054800	191055489	L1ME2	-	LINE/L1	LINE	L1ME2	7.11058	1.11319	6.38756	0.023551	0	ENSG00000187699	C2orf88
	chrX	135918924	135919418	L1MD2	-	LINE/L1	LINE	L1MD2	4.67882	0.822679	5.68729	0.0235538	10746	ENSG00000147274	RBMX
	chr9	132264002	132264410	L2c	-	LINE/L2	LINE	L2c	4.70719	0.809348	5.81604	0.0235538	-106754	ENSG00000148335	NTMT1
	chr7	96255762	96260885	L1MA2	-	LINE/L1	LINE	L1MA2	6.57468	1.02221	6.43185	0.0235538	0	ENSG00000127922	SHFM1
	chr3	9872805	9873432	L1MC4	-	LINE/L1	LINE	L1MC4	15.332	3.75873	4.07902	0.0235893	0	ENSG00000250151	ARPC4-TTLL3
	chr12	50276550	50277722	L2a	-	LINE/L2	LINE	L2a	20.3929	5.44275	3.7468	0.023673	0	ENSG00000135472	FAIM2
	chr9	14643398	14644745	L1M5	-	LINE/L1	LINE	L1M5	5.70823	0.995522	5.73391	0.0236853	0	ENSG00000175893	ZDHHC21
	chr5	145972944	145973721	L2a	-	LINE/L2	LINE	L2a	4.44155	0.744121	5.96885	0.0236976	0	ENSG00000156475	PPP2R2B
	chr19	56184593	56184853	L1MC5a	-	LINE/L1	LINE	L1MC5a	3.08628	0.506232	6.09658	0.0236977	0	ENSG00000063244	U2AF2
	chr8	1820752	1820940	L1MEd	+	LINE/L1	LINE	L1MEd	5.92464	1.09241	5.42345	0.0237192	0	ENSG00000104728	ARHGEF10
	chr11	112069686	112070130	L1PA7	-	LINE/L1	LINE	L1PA7	6.50801	1.17146	5.55546	0.0237299	0	ENSG00000272790	NA
	chr20	312795	313457	L2a	+	LINE/L2	LINE	L2a	6.17807	1.0585	5.83663	0.0238318	1931	ENSG00000177732	SOX12
	chr2	160094045	160094702	L1MC5a	-	LINE/L1	LINE	L1MC5a	8.60418	1.77283	4.85337	0.0240205	0	ENSG00000196151	WDSUB1
	chr1	227420127	227420809	L1PA5	-	LINE/L1	LINE	L1PA5	3.59103	0.594312	6.04232	0.0241216	0	ENSG00000143776	CDC42BPA
	chr16	67566843	67567696	L2	-	LINE/L2	LINE	L2	23.9772	6.49785	3.69002	0.0241459	0	ENSG00000039523	FAM65A
	chr20	44852124	44852236	L2a	+	LINE/L2	LINE	L2a	6.9042	1.26801	5.44491	0.0241459	0	ENSG00000149654	CDH22
	chr2	191807105	191807449	L2a	-	LINE/L2	LINE	L2a	5.19022	0.918887	5.64838	0.0241459	0	ENSG00000115419	GLS
	chr17	38059669	38060116	L1ME3B	-	LINE/L1	LINE	L1ME3B	3.69365	0.632046	5.84396	0.0241459	733	ENSG00000073605	GSDMB
	chr9	87618214	87618394	L2a	-	LINE/L2	LINE	L2a	5.20108	0.872751	5.95941	0.0241459	0	ENSG00000148053	NTRK2
	chrX	115031055	115032472	L1PA5	+	LINE/L1	LINE	L1PA5	4.47597	0.740107	6.04773	0.0241459	-77387	ENSG00000228532	RP1-241P17.4
	chr8	38983107	38986378	L1PA11	-	LINE/L1	LINE	L1PA11	3.73243	0.630306	5.92161	0.0242993	0	ENSG00000197140	ADAM32
	chr2	72870969	72875721	L1PA13	+	LINE/L1	LINE	L1PA13	4.61054	0.740107	6.22956	0.0242993	0	ENSG00000144036	EXOC6B
	chr12	125292847	125293231	L2b	+	LINE/L2	LINE	L2b	4.22313	0.698798	6.04341	0.0243333	0	ENSG00000073060	SCARB1
	chr13	67554268	67554410	L2a	+	LINE/L2	LINE	L2a	4.19798	0.671575	6.25095	0.0243583	0	ENSG00000184226	PCDH9
	chr9	74474777	74475476	L1M4b	+	LINE/L1	LINE	L1M4b	80.3518	36.5336	2.1994	0.0243692	1893	ENSG00000107362	ABHD17B
	chr20	1392753	1394027	L1MD2	+	LINE/L1	LINE	L1MD2	13.176	2.97455	4.42958	0.0243832	-18948	ENSG00000088832	FKBP1A
	chr16	70244106	70245622	L1PA5	+	LINE/L1	LINE	L1PA5	3.85579	0.667043	5.78043	0.0245316	-4424	ENSG00000269746	NA
	chr2	172554402	172554846	L1MC5a	-	LINE/L1	LINE	L1MC5a	5.00433	0.830683	6.02435	0.024537	0	ENSG00000077380	DYNC1I2
	chr22	20121754	20121804	L2b	+	LINE/L2	LINE	L2b	3.13913	0.506232	6.20097	0.024541	0	ENSG00000099904	ZDHHC8
	chr12	42540290	42540444	L2c	-	LINE/L2	LINE	L2c	27.0856	8.76934	3.08867	0.0245519	-1610	ENSG00000151233	GXYLT1
	chr7	66182058	66182370	L1MD2	-	LINE/L1	LINE	L1MD2	10.7249	2.41775	4.43589	0.0245519	0	ENSG00000243335	KCTD7
	chr10	35612156	35612664	L1ME2	+	LINE/L1	LINE	L1ME2	12.1212	2.57499	4.70729	0.0245519	0	ENSG00000108100	CCNY
	chr19	11578910	11579011	L1ME3D	-	LINE/L1	LINE	L1ME3D	8.23095	1.53148	5.3745	0.0245519	0	ENSG00000196361	ELAVL3
	chr10	78973366	78975006	L2	+	LINE/L2	LINE	L2	5.18745	0.906662	5.72148	0.0245519	0	ENSG00000156113	KCNMA1
	chr19	48279819	48280011	L2a	+	LINE/L2	LINE	L2a	2.91429	0.506232	5.75683	0.0245519	-1819	ENSG00000178980	SEPW1
	chr19	49419206	49419428	L1MB2	-	LINE/L1	LINE	L1MB2	4.23292	0.685824	6.17203	0.0245519	0	ENSG00000104805	NUCB1
	chr3	51133355	51135506	L1P3	-	LINE/L1	LINE	L1P3	5.3329	0.830573	6.42075	0.0245519	0	ENSG00000088538	DOCK3
	chr2	44443592	44443677	L2b	-	LINE/L2	LINE	L2b	3.62152	0.594312	6.09364	0.0245633	0	ENSG00000138032	PPM1B
	chr4	771598	772384	L1ME1	-	LINE/L1	LINE	L1ME1	89.6805	38.1188	2.35266	0.024695	6362	ENSG00000168993	CPLX1
	chr2	149872731	149873758	L2b	-	LINE/L2	LINE	L2b	14.4168	3.40599	4.23277	0.0246953	0	ENSG00000168280	KIF5C
	chr19	58306803	58307057	L2c	+	LINE/L2	LINE	L2c	4.07174	0.668	6.09542	0.0247298	0	ENSG00000083828	ZNF586
	chr15	85650988	85651355	L2-3_Crp	-	LINE/L2	LINE	L2-3_Crp	4.34056	0.74796	5.8032	0.02481	0	ENSG00000073417	PDE8A
	chr14	101312089	101312235	X6A_LINE	-	LINE/CR1	LINE	X6A_LINE	54.8709	21.3371	2.57161	0.0249391	-16553	ENSG00000267918	NA
	chr20	1868248	1869047	L2a	-	LINE/L2	LINE	L2a	44.997	17.2608	2.60689	0.0249391	-6108	ENSG00000198053	SIRPA
	chr1	241088425	241089809	L1PA16	-	LINE/L1	LINE	L1PA16	4.63504	0.848997	5.45943	0.0249391	0	ENSG00000182901	RGS7
	chr1	6344941	6345166	L2c	+	LINE/L2	LINE	L2c	7.35257	1.53355	4.79449	0.0250077	0	ENSG00000097021	ACOT7
	chr8	145764255	145764741	L1MC3	-	LINE/L1	LINE	L1MC3	9.74635	1.99763	4.87895	0.0250077	0	ENSG00000147799	ARHGAP39
	chr17	36351502	36351731	L1PA6	+	LINE/L1	LINE	L1PA6	6.34182	1.13216	5.6015	0.0250077	0	ENSG00000197681	NA
	chr1	85011707	85011860	L2c	-	LINE/L2	LINE	L2c	4.21754	0.747844	5.6396	0.0250077	3430	ENSG00000117151	CTBS
	chr1	26141556	26141653	L2c	-	LINE/L2	LINE	L2c	3.60892	0.596464	6.05053	0.0250077	0	ENSG00000162430	SEPN1
	chr16	29924061	29924196	L2a	+	LINE/L2	LINE	L2a	6.26334	1.24212	5.04248	0.0251309	0	ENSG00000174939	ASPHD1
	chr3	5031743	5032588	L1MB5	+	LINE/L1	LINE	L1MB5	6.24781	1.20453	5.18694	0.0251309	4736	ENSG00000134107	BHLHE40
	chr14	103971647	103972076	L2a	-	LINE/L2	LINE	L2a	3.11448	0.506232	6.15227	0.025146	1480	ENSG00000075413	MARK3
	chr14	101320698	101320846	L3	+	LINE/CR1	LINE	L3	113.76	50.0208	2.27425	0.0251614	-25162	ENSG00000267918	NA
	chr19	42477719	42477940	L2a	+	LINE/L2	LINE	L2a	8.21642	1.65271	4.97148	0.0251614	0	ENSG00000105409	ATP1A3
	chr19	54956366	54956439	L1MC	+	LINE/L1	LINE	L1MC	5.7251	1.12451	5.0912	0.0251614	-3627	ENSG00000167615	LENG8
	chr2	95794884	95795714	L1MD1	+	LINE/L1	LINE	L1MD1	4.96939	0.894935	5.5528	0.0251614	0	ENSG00000144029	MRPS5
	chr16	56759632	56759892	L1MC1	-	LINE/L1	LINE	L1MC1	3.41971	0.566921	6.03207	0.0251614	-4126	ENSG00000102900	NUP93
	chr19	40498196	40498594	L1MA8	-	LINE/L1	LINE	L1MA8	5.33482	0.986071	5.41018	0.0251907	0	ENSG00000187187	ZNF546
	chr7	75621163	75621275	L2b	+	LINE/L2	LINE	L2b	4.31725	0.697791	6.18703	0.025246	4382	ENSG00000127952	STYXL1
	chr1	65727465	65727719	L1MA2	+	LINE/L1	LINE	L1MA2	13.1688	3.46013	3.80587	0.0252504	0	ENSG00000116675	DNAJC6
	chr2	203706878	203708263	L1M1	-	LINE/L1	LINE	L1M1	6.31337	1.21665	5.18913	0.0252632	0	ENSG00000163596	ICA1L
	chr19	48583231	48583783	L1PB3	+	LINE/L1	LINE	L1PB3	7.18125	1.34687	5.33181	0.0252632	0	ENSG00000105499	PLA2G4C
	chr19	6105149	6105994	L2a	-	LINE/L2	LINE	L2a	2.90093	0.506232	5.73043	0.0252632	0	ENSG00000087903	RFX2
	chrX	73442679	73442796	L3	-	LINE/CR1	LINE	L3	5.96317	1.06815	5.5827	0.0253171	-81230	ENSG00000187969	ZCCHC13
	chr17	47932488	47932665	L2b	-	LINE/L2	LINE	L2b	2.95318	0.506232	5.83364	0.0253516	-7110	ENSG00000176358	TAC4
	chr17	77116867	77118385	L2b	+	LINE/L2	LINE	L2b	3.53602	0.594312	5.94976	0.0253551	0	ENSG00000167281	RBFOX3
	chr10	70283155	70283230	L2a	+	LINE/L2	LINE	L2a	5.08478	0.921224	5.51959	0.0253899	0	ENSG00000122912	SLC25A16
	chr10	97080592	97080722	L2d2	+	LINE/L2	LINE	L2d2	4.51727	0.820488	5.50559	0.025413	0	ENSG00000095637	SORBS1
	chr11	2678721	2681443	L1MD3	-	LINE/L1	LINE	L1MD3	4.97994	0.902397	5.51856	0.025413	0	ENSG00000053918	KCNQ1
	chr6	110000001	110003346	L1PA7	+	LINE/L1	LINE	L1PA7	2.84144	0.506232	5.61291	0.025413	0	ENSG00000155085	AK9
	chr5	112893991	112894376	L2c	-	LINE/L2	LINE	L2c	3.39335	0.564652	6.00963	0.025413	0	ENSG00000047188	YTHDC2
	chr17	74927479	74927587	L2a	-	LINE/L2	LINE	L2a	5.69508	0.970372	5.86896	0.0254189	0	ENSG00000167889	MGAT5B
	chr19	39125255	39125386	L1MC5a	+	LINE/L1	LINE	L1MC5a	9.73735	1.99857	4.87216	0.0256	0	ENSG00000178982	EIF3K
	chr14	48028293	48028764	L1PA15	-	LINE/L1	LINE	L1PA15	4.08789	0.7009	5.83234	0.0257775	0	ENSG00000139915	MDGA2
	chr2	2072845	2073722	L1PA7	-	LINE/L1	LINE	L1PA7	5.94097	0.942283	6.30487	0.0257775	0	ENSG00000186487	MYT1L
	chr15	73589991	73590068	Plat_L3	-	LINE/CR1	LINE	Plat_L3	2.79928	0.506232	5.52964	0.0258702	0	ENSG00000067141	NEO1
	chr1	33062904	33063275	L1MC5a	-	LINE/L1	LINE	L1MC5a	2.83503	0.506232	5.60026	0.0258702	0	ENSG00000254553	RP1-27O5.3
	chr9	114126513	114127309	L1MC4	+	LINE/L1	LINE	L1MC4	8.03022	1.65593	4.84937	0.0259747	0	ENSG00000136813	KIAA0368
	chr16	22511231	22512758	L1PA5	-	LINE/L1	LINE	L1PA5	27.1205	8.7836	3.08763	0.0260179	0	ENSG00000243716	NPIPB5
	chr8	61510773	61512767	L1MD1	+	LINE/L1	LINE	L1MD1	16.5652	4.3515	3.80679	0.0261353	0	ENSG00000104388	RAB2A
	chr1	181695350	181696686	L2a	-	LINE/L2	LINE	L2a	5.24876	0.926257	5.66664	0.0261353	0	ENSG00000198216	CACNA1E
	chr22	50650884	50651494	L1MB3	-	LINE/L1	LINE	L1MB3	37.6047	13.7085	2.74316	0.0261862	0	ENSG00000073169	SELO
	chr20	34216239	34216824	L1MC4	+	LINE/L1	LINE	L1MC4	16.2508	4.38952	3.70218	0.0261862	0	ENSG00000214078	CPNE1
	chr18	44322583	44328199	L1PA6	+	LINE/L1	LINE	L1PA6	11.5238	2.74286	4.20137	0.0261862	0	ENSG00000101638	ST8SIA5
	chr7	44593180	44593570	L1M3	+	LINE/L1	LINE	L1M3	2.76718	0.506232	5.46623	0.0261862	11447	ENSG00000136271	DDX56
	chr2	116557008	116563149	L1PA4	-	LINE/L1	LINE	L1PA4	5.73592	1.02968	5.57059	0.0261862	0	ENSG00000175497	DPP10
	chr1	204870254	204870941	L2-3_Crp	-	LINE/L2	LINE	L2-3_Crp	2.87045	0.506232	5.67022	0.0261862	0	ENSG00000163531	NFASC
	chr1	36886979	36887282	L2c	+	LINE/L2	LINE	L2c	3.21418	0.564652	5.69232	0.0261862	0	ENSG00000116885	OSCP1
	chr8	41475792	41475901	L1MC5a	+	LINE/L1	LINE	L1MC5a	4.70693	0.824019	5.71217	0.0261862	0	ENSG00000158669	GPAT4
	chr1	151397937	151398664	L1MB3	-	LINE/L1	LINE	L1MB3	8.8693	1.5347	5.77919	0.0261862	0	ENSG00000143442	POGZ
	chr1	19673635	19673847	L3	+	LINE/CR1	LINE	L3	3.93598	0.668074	5.89154	0.0261862	0	ENSG00000077549	CAPZB
	chr3	141801326	141803758	L1MA3	+	LINE/L1	LINE	L1MA3	3.57177	0.594312	6.00993	0.0261862	0	ENSG00000114126	TFDP2
	chr19	58283000	58283197	L2	-	LINE/L2	LINE	L2	3.57501	0.564652	6.33135	0.0261862	0	ENSG00000083828	ZNF586
	chrX	101940825	101946951	L1PA4	-	LINE/L1	LINE	L1PA4	11.0794	2.29981	4.81753	0.0262061	-20154	ENSG00000158301	GPRASP2
	chr3	15525909	15526941	L1PA5	-	LINE/L1	LINE	L1PA5	7.27461	1.43272	5.0775	0.0262061	0	ENSG00000206561	COLQ
	chr15	83329805	83330111	L2	+	LINE/L2	LINE	L2	9.67333	1.89702	5.09921	0.0262061	0	ENSG00000103723	AP3B2
	chr16	67583845	67584306	L2b	+	LINE/L2	LINE	L2b	5.88742	0.994316	5.92108	0.0262072	3155	ENSG00000039523	FAM65A
	chr2	191056171	191057178	L1ME1	-	LINE/L1	LINE	L1ME1	4.56066	0.740533	6.15862	0.0262459	0	ENSG00000187699	C2orf88
	chr10	14169733	14169863	L2d2	+	LINE/L2	LINE	L2d2	6.66141	1.02414	6.50437	0.0262459	0	ENSG00000151474	FRMD4A
	chr20	42905917	42906511	L2a	-	LINE/L2	LINE	L2a	8.54731	1.72211	4.96327	0.0262805	0	ENSG00000124194	GDAP1L1
	chr18	43693343	43694989	L1M4b	-	LINE/L1	LINE	L1M4b	3.48719	0.594893	5.86188	0.0262805	0	ENSG00000152240	HAUS1
	chr2	96480964	96481027	L1PREC2	+	LINE/L1	LINE	L1PREC2	6.34723	1.27763	4.96796	0.0262854	33561	ENSG00000174501	ANKRD36C
	chr16	89961914	89962066	L1MB5	-	LINE/L1	LINE	L1MB5	4.62616	0.767545	6.02722	0.0263227	0	ENSG00000141002	TCF25
	chr19	40780277	40780806	L2a	-	LINE/L2	LINE	L2a	9.84618	2.37498	4.14579	0.0263893	0	ENSG00000105221	AKT2
	chr1	114006486	114010159	L1MA4	-	LINE/L1	LINE	L1MA4	3.50131	0.594312	5.89136	0.026446	0	ENSG00000081026	MAGI3
	chr2	96485613	96486788	L1PA10	-	LINE/L1	LINE	L1PA10	40.433	13.8255	2.92451	0.0264694	27800	ENSG00000174501	ANKRD36C
	chr22	38408396	38409036	L1MD3	-	LINE/L1	LINE	L1MD3	14.1189	3.57217	3.95246	0.0264888	0	ENSG00000100142	POLR2F
	chr4	170494146	170495028	L2a	-	LINE/L2	LINE	L2a	4.86977	0.861065	5.65552	0.0264888	0	ENSG00000137601	NEK1
	chr16	30088694	30088876	L2d2	-	LINE/L2	LINE	L2d2	4.56298	0.740404	6.16282	0.0264888	0	ENSG00000149923	PPP4C
	chr10	14954410	14954688	L1MB8	+	LINE/L1	LINE	L1MB8	9.97806	2.23619	4.46209	0.0264925	0	ENSG00000152457	DCLRE1C
	chr10	1256307	1256372	L3	+	LINE/CR1	LINE	L3	18.5968	4.89791	3.79688	0.0266785	0	ENSG00000185736	ADARB2
	chr17	80910244	80914053	L1PA8	+	LINE/L1	LINE	L1PA8	23.5898	7.18374	3.28377	0.0266788	0	ENSG00000175711	B3GNTL1
	chr17	66210820	66210929	HAL1	-	LINE/L1	LINE	HAL1	5.24029	0.99058	5.29012	0.0267314	-32787	ENSG00000196704	AMZ2
	chr19	9779077	9780221	L1MA4	+	LINE/L1	LINE	L1MA4	4.536	0.819577	5.53456	0.0267314	0	ENSG00000171466	ZNF562
	chr2	97821957	97822777	L1PA3	-	LINE/L1	LINE	L1PA3	2.85999	0.506232	5.64956	0.0267314	0	ENSG00000135976	ANKRD36
	chr14	105840141	105840188	L1M4	+	LINE/L1	LINE	L1M4	4.37171	0.768331	5.68989	0.0267508	0	ENSG00000179364	PACS2
	chr1	113589326	113589414	L3	+	LINE/CR1	LINE	L3	4.61928	0.7787	5.93204	0.0267786	-26418	ENSG00000198799	LRIG2
	chr16	56416934	56418357	L2a	+	LINE/L2	LINE	L2a	5.52757	1.02712	5.38163	0.0268289	0	ENSG00000159461	AMFR
	chr14	81587070	81588003	HAL1	+	LINE/L1	LINE	HAL1	4.38977	0.692026	6.34336	0.0268289	0	ENSG00000165409	TSHR
	chr16	70707091	70708073	L1MEd	+	LINE/L1	LINE	L1MEd	17.8275	4.15521	4.2904	0.0268303	0	ENSG00000132613	MTSS1L
	chr2	242266505	242267119	L1ME2	+	LINE/L1	LINE	L1ME2	8.03187	1.68904	4.75528	0.0268303	0	ENSG00000168385	43345
	chr17	65677403	65677446	L1ME3G	+	LINE/L1	LINE	L1ME3G	3.79885	0.666994	5.69548	0.0268303	0	ENSG00000154217	PITPNC1
	chr8	90714579	90714885	L1PB3	-	LINE/L1	LINE	L1PB3	3.96047	0.706055	5.60929	0.0269279	-55091	ENSG00000104312	RIPK2
	chr19	42523379	42523602	L2c	+	LINE/L2	LINE	L2c	3.63225	0.632819	5.73979	0.0270578	0	ENSG00000105737	GRIK5
	chr4	99455001	99458603	L1PA7	-	LINE/L1	LINE	L1PA7	7.99689	1.63433	4.89306	0.0270871	0	ENSG00000168785	TSPAN5
	chr11	65537975	65538213	L1MC4	-	LINE/L1	LINE	L1MC4	9.9424	2.12045	4.68881	0.0270889	5152	ENSG00000254470	AP5B1
	chr5	95087250	95087726	L1PA15	-	LINE/L1	LINE	L1PA15	3.56784	0.564652	6.31864	0.0271061	0	ENSG00000164292	RHOBTB3
	chr15	68409724	68410382	L1MA6	-	LINE/L1	LINE	L1MA6	4.58499	0.750894	6.10604	0.0271283	0	ENSG00000033800	PIAS1
	chr20	5439178	5444473	L1PA8	-	LINE/L1	LINE	L1PA8	17.0562	4.88797	3.48943	0.0271994	80613	ENSG00000125772	GPCPD1
	chr8	145971488	145972994	L1MC1	-	LINE/L1	LINE	L1MC1	18.424	5.24751	3.511	0.0272344	0	ENSG00000198169	ZNF251
	chr10	101134485	101135271	L2c	-	LINE/L2	LINE	L2c	9.56613	2.1269	4.4977	0.0272448	0	ENSG00000119946	CNNM1
	chr3	195427641	195427874	L1MD	+	LINE/L1	LINE	L1MD	18.992	5.53514	3.43116	0.0273019	-19880	ENSG00000176945	MUC20
	chr11	66291765	66292146	L2c	-	LINE/L2	LINE	L2c	3.94982	0.663465	5.95332	0.0274581	0	ENSG00000256349	CTD-3074O7.11
	chr4	25401265	25402618	L2a	-	LINE/L2	LINE	L2a	9.76858	2.08657	4.68165	0.0274848	0	ENSG00000053900	ANAPC4
	chr6	28145145	28145225	L2b	+	LINE/L2	LINE	L2b	7.35063	1.51046	4.86648	0.0274848	17896	ENSG00000198315	ZKSCAN8
	chr4	2331512	2331648	L1M5	-	LINE/L1	LINE	L1M5	3.31261	0.594312	5.57386	0.0274848	0	ENSG00000159733	ZFYVE28
	chr11	8990706	8990943	HAL1	-	LINE/L1	LINE	HAL1	3.85372	0.664572	5.79879	0.0274848	-4149	ENSG00000175348	TMEM9B
	chr6	147539907	147544289	L1MC1	-	LINE/L1	LINE	L1MC1	2.92753	0.506232	5.78297	0.0274965	0	ENSG00000164506	STXBP5
	chr10	49556926	49559315	L1PA7	+	LINE/L1	LINE	L1PA7	6.72109	1.13066	5.94437	0.0275025	0	ENSG00000107643	MAPK8
	chr20	33149554	33149833	L2c	+	LINE/L2	LINE	L2c	4.95958	0.894389	5.54521	0.0275784	0	ENSG00000101464	PIGU
	chr6	2300071	2303256	L1PA6	+	LINE/L1	LINE	L1PA6	5.03306	0.966009	5.21016	0.0275835	-54146	ENSG00000112699	GMDS
	chr12	99282073	99282782	L2a	+	LINE/L2	LINE	L2a	4.64715	0.865675	5.36824	0.0275835	0	ENSG00000185046	ANKS1B
	chr3	37221766	37222057	L2b	-	LINE/L2	LINE	L2b	5.16576	0.916136	5.63864	0.0275835	0	ENSG00000093167	LRRFIP2
	chr4	1126581	1127280	L1ME3A	-	LINE/L1	LINE	L1ME3A	4.149	0.698157	5.94278	0.0275835	-19232	ENSG00000178222	RNF212
	chr3	117363162	117364211	L1MDa	-	LINE/L1	LINE	L1MDa	3.14918	0.506232	6.22083	0.0275835	0	ENSG00000185565	LSAMP
	chr3	51361356	51363503	L1PA7	+	LINE/L1	LINE	L1PA7	8.34119	1.77104	4.70978	0.0275868	0	ENSG00000088538	DOCK3
	chr22	19828363	19828694	L1MC3	+	LINE/L1	LINE	L1MC3	2.69778	0.506232	5.32914	0.0276403	0	ENSG00000185838	GNB1L
	chr12	132347161	132347261	L1MC1	-	LINE/L1	LINE	L1MC1	8.4565	1.69292	4.99522	0.0276511	10834	ENSG00000198598	MMP17
	chr10	104185587	104185983	L2a	+	LINE/L2	LINE	L2a	4.41878	0.788539	5.60375	0.0276776	0	ENSG00000107874	CUEDC2
	chr7	148490384	148491924	L1MB7	-	LINE/L1	LINE	L1MB7	5.10257	0.871565	5.85449	0.0276795	0	ENSG00000055130	CUL1
	chr11	92611663	92612293	HAL1	+	LINE/L1	LINE	HAL1	4.43557	0.743938	5.96229	0.0276795	0	ENSG00000165323	FAT3
	chr6	84651898	84658233	L1PA7	+	LINE/L1	LINE	L1PA7	4.87116	0.817313	5.95996	0.0277006	0	ENSG00000065615	CYB5R4
	chr12	96668479	96670274	L1MB4	+	LINE/L1	LINE	L1MB4	5.47135	0.987175	5.54243	0.0278422	1766	ENSG00000059758	CDK17
	chr12	49970507	49971211	L2b	-	LINE/L2	LINE	L2b	4.2873	0.739891	5.79451	0.0278422	0	ENSG00000110844	PRPF40B
	chr15	28449781	28450339	L1MEf	+	LINE/L1	LINE	L1MEf	3.91892	0.70303	5.57433	0.0279229	0	ENSG00000128731	HERC2
	chr4	93522324	93525843	L1PA10	+	LINE/L1	LINE	L1PA10	26.9209	8.30559	3.2413	0.0279614	0	ENSG00000152208	GRID2
	chr3	50148391	50148599	L1ME3	-	LINE/L1	LINE	L1ME3	6.89446	1.29095	5.34059	0.0279614	0	ENSG00000003756	RBM5
	chr1	205481217	205481532	L2	-	LINE/L2	LINE	L2	11.0806	2.47327	4.48015	0.02798	0	ENSG00000117266	CDK18
	chr3	27133002	27133345	L1ME1	-	LINE/L1	LINE	L1ME1	7.15333	1.41035	5.07202	0.02798	18232	ENSG00000163491	NEK10
	chr12	120169420	120169587	L2d2	+	LINE/L2	LINE	L2d2	3.10331	0.566921	5.47398	0.02798	0	ENSG00000122966	CIT
	chr11	67064393	67064684	L1MB7	-	LINE/L1	LINE	L1MB7	8.05319	1.71147	4.70544	0.0280106	0	ENSG00000172932	ANKRD13D
	chr21	45869121	45869386	L1M5	+	LINE/L1	LINE	L1M5	16.7707	4.87705	3.43869	0.0280301	-5984	ENSG00000160233	LRRC3
	chr4	773041	773175	L1ME1	-	LINE/L1	LINE	L1ME1	29.4002	10.0935	2.91277	0.0280911	5571	ENSG00000168993	CPLX1
	chr4	143669	144140	L1MB2	-	LINE/L1	LINE	L1MB2	16.4031	4.60262	3.56387	0.0280911	55571	ENSG00000197701	NA
	chr12	94710225	94717446	L1PREC2	-	LINE/L1	LINE	L1PREC2	6.78898	1.32571	5.121	0.0280911	0	ENSG00000173588	CEP83
	chr19	733360	733482	L2b	-	LINE/L2	LINE	L2b	5.9146	1.03749	5.70087	0.0280911	0	ENSG00000099864	PALM
	chr15	72199284	72200659	L1PA3	-	LINE/L1	LINE	L1PA3	5.07117	0.835911	6.06664	0.0283187	0	ENSG00000066933	MYO9A
	chr17	29054432	29054588	L2a	-	LINE/L2	LINE	L2a	5.6459	0.997184	5.66184	0.0283641	41819	ENSG00000176390	CRLF3
	chr15	44651819	44656405	L1PA3	+	LINE/L1	LINE	L1PA3	11.2913	2.61233	4.32229	0.0284937	0	ENSG00000166734	CASC4
	chr21	38449724	38450080	L1ME3F	-	LINE/L1	LINE	L1ME3F	9.90421	2.23177	4.43782	0.0284937	0	ENSG00000182670	TTC3
	chr11	116810162	116810777	L1MC5a	+	LINE/L1	LINE	L1MC5a	3.21862	0.564652	5.70017	0.0285417	0	ENSG00000160584	SIK3
	chr17	31260798	31261132	L2b	-	LINE/L2	LINE	L2b	4.78703	0.826182	5.79416	0.0285417	0	ENSG00000006042	TMEM98
	chr19	15491840	15492207	L1ME3G	+	LINE/L1	LINE	L1ME3G	11.4211	2.66048	4.29286	0.0286491	0	ENSG00000011243	AKAP8L
	chr7	99902498	99902591	L2d	+	LINE/L2	LINE	L2d	4.17533	0.781478	5.34287	0.0287449	-2735	ENSG00000214300	SPDYE3
	chr3	186000989	186001524	L2a	+	LINE/L2	LINE	L2a	3.76704	0.630306	5.97652	0.0287449	0	ENSG00000058866	DGKG
	chr7	127955343	127955989	L1MCa	+	LINE/L1	LINE	L1MCa	4.83237	0.851889	5.67254	0.0287616	0	ENSG00000106344	RBM28
	chr19	37391771	37392425	L1MB8	+	LINE/L1	LINE	L1MB8	14.4962	3.99609	3.62759	0.0287971	0	ENSG00000251247	ZNF345
	chr13	114140439	114140823	L1PA15	+	LINE/L1	LINE	L1PA15	6.2449	1.27187	4.91003	0.0287971	0	ENSG00000150401	DCUN1D2
	chr11	85767200	85768221	L1MB7	+	LINE/L1	LINE	L1MB7	4.22682	0.743936	5.6817	0.0287971	0	ENSG00000073921	PICALM
	chr19	18992458	18992637	L2b	+	LINE/L2	LINE	L2b	13.0239	3.1192	4.17539	0.0288163	0	ENSG00000130283	GDF1
	chr4	87112746	87115354	L1PA7	-	LINE/L1	LINE	L1PA7	18.8612	5.5021	3.428	0.0288729	0	ENSG00000109339	MAPK10
	chr10	133756840	133756999	L1ME3	-	LINE/L1	LINE	L1ME3	2.81769	0.506232	5.56601	0.0288729	0	ENSG00000175470	PPP2R2D
	chrX	74526704	74526724	L1MEc	-	LINE/L1	LINE	L1MEc	3.50446	0.616544	5.68405	0.0289215	2270	ENSG00000094841	UPRT
	chr19	3111149	3111789	L1MB7	-	LINE/L1	LINE	L1MB7	5.32029	0.96838	5.49401	0.02893	0	ENSG00000088256	GNA11
	chr4	17481045	17481378	L1MB8	+	LINE/L1	LINE	L1MB8	23.9262	8.44623	2.83277	0.0290075	0	ENSG00000151552	QDPR
	chr1	179931843	179934601	L1PA17	-	LINE/L1	LINE	L1PA17	4.3521	0.767633	5.66951	0.0290075	0	ENSG00000135837	CEP350
	chr1	55105456	55105727	L1ME3A	+	LINE/L1	LINE	L1ME3A	5.84505	1.0962	5.33209	0.0290366	592	ENSG00000162390	ACOT11
	chr3	195656811	195657036	L1PB4	-	LINE/L1	LINE	L1PB4	3.30936	0.594312	5.56838	0.0290366	-17996	ENSG00000061938	TNK2
	chr1	205482124	205482432	L3b	+	LINE/CR1	LINE	L3b	7.91524	1.62183	4.88044	0.0290993	0	ENSG00000117266	CDK18
	chr12	121208264	121209456	L2a	+	LINE/L2	LINE	L2a	8.30522	1.68855	4.91855	0.0290993	0	ENSG00000157837	SPPL3
	chr16	75294108	75294255	L1ME3	+	LINE/L1	LINE	L1ME3	5.05427	0.951132	5.31395	0.0291173	0	ENSG00000050820	BCAR1
	chrX	73429796	73430742	L1MD	+	LINE/L1	LINE	L1MD	23.9204	6.9675	3.43314	0.0291276	-93284	ENSG00000187969	ZCCHC13
	chr22	38404895	38405480	L2a	-	LINE/L2	LINE	L2a	16.9539	4.44328	3.81563	0.0291821	0	ENSG00000100142	POLR2F
	chr17	66241886	66242062	L2c	-	LINE/L2	LINE	L2c	5.95762	1.19233	4.99663	0.0291821	-1654	ENSG00000196704	AMZ2
	chr9	34563623	34563934	L2	+	LINE/L2	LINE	L2	6.51915	1.23597	5.27451	0.0292099	0	ENSG00000122756	CNTFR
	chr3	76574216	76574353	L2c	+	LINE/L2	LINE	L2c	7.57414	1.43159	5.29073	0.0292099	0	ENSG00000185008	ROBO2
	chr12	45447167	45450035	L1PB1	+	LINE/L1	LINE	L1PB1	17.5497	4.80223	3.65449	0.0292315	-2286	ENSG00000185610	DBX2
	chr22	38417022	38417248	L2b	-	LINE/L2	LINE	L2b	5.5289	1.04599	5.28583	0.0292584	0	ENSG00000100142	POLR2F
	chr4	105627719	105634094	L1PA7	+	LINE/L1	LINE	L1PA7	2.94836	0.506232	5.82412	0.0292872	-211662	ENSG00000168772	CXXC4
	chr11	93446061	93447415	L1MA3	-	LINE/L1	LINE	L1MA3	4.20179	0.72443	5.80013	0.029324	0	ENSG00000166004	CEP295
	chr12	10998710	10999067	L1ME4b	+	LINE/L1	LINE	L1ME4b	12.024	2.92701	4.10795	0.0295173	0	ENSG00000111215	PRR4
	chr9	135807620	135808242	L2a	+	LINE/L2	LINE	L2a	2.68209	0.506232	5.29814	0.0295173	0	ENSG00000165699	TSC1
	chr19	49411103	49411383	L2b	+	LINE/L2	LINE	L2b	3.87407	0.643075	6.0243	0.0296653	0	ENSG00000104805	NUCB1
	chr4	373578	374026	L1MA8	-	LINE/L1	LINE	L1MA8	68.221	31.1417	2.19067	0.0297012	0	ENSG00000131127	ZNF141
	chr19	30014294	30014937	L2a	-	LINE/L2	LINE	L2a	3.87829	0.696852	5.56545	0.0297232	-2470	ENSG00000187135	VSTM2B
	chr2	63478926	63481536	L1PA16	+	LINE/L1	LINE	L1PA16	3.37815	0.596754	5.66087	0.0297232	0	ENSG00000143951	WDPCP
	chrX	49008481	49008964	L1MB7	+	LINE/L1	LINE	L1MB7	8.95663	1.88449	4.75281	0.0297364	-10098	ENSG00000017621	NA
	chr19	4187780	4188002	L2d2	-	LINE/L2	LINE	L2d2	5.78966	0.995853	5.81377	0.0297364	0	ENSG00000089847	ANKRD24
	chr1	32562706	32562928	L1ME2z	-	LINE/L1	LINE	L1ME2z	4.59728	0.849873	5.40938	0.0297645	0	ENSG00000121775	TMEM39B
	chr22	50852243	50852316	L2d2	+	LINE/L2	LINE	L2d2	2.76766	0.506232	5.46717	0.0297645	0	ENSG00000100239	PPP6R2
	chr4	87089225	87095768	L1PA3	+	LINE/L1	LINE	L1PA3	10.0167	2.05326	4.87846	0.0298565	0	ENSG00000109339	MAPK10
	chr1	204362517	204365353	L1MD3	+	LINE/L1	LINE	L1MD3	20.0383	6.47726	3.09363	0.0298628	7163	ENSG00000158615	PPP1R15B
	chr7	140398123	140398676	L2a	-	LINE/L2	LINE	L2a	10.1814	2.41783	4.21097	0.0299778	0	ENSG00000090266	NDUFB2
	chr16	46941171	46941722	L2b	-	LINE/L2	LINE	L2b	6.67843	1.39099	4.80121	0.0299778	0	ENSG00000166123	GPT2
	chr10	38333896	38335113	L1MC3	-	LINE/L1	LINE	L1MC3	5.20227	0.95145	5.46773	0.0299778	0	ENSG00000189180	ZNF33A
	chr3	85456367	85456589	L2	+	LINE/L2	LINE	L2	3.47953	0.594312	5.85472	0.0299778	0	ENSG00000175161	CADM2
	chr7	89994990	89999268	L1PA6	-	LINE/L1	LINE	L1PA6	9.1687	1.92012	4.77505	0.0299885	0	ENSG00000105793	GTPBP10
	chr9	108169034	108169857	L1MB5	+	LINE/L1	LINE	L1MB5	9.01639	1.96119	4.59741	0.0301999	0	ENSG00000070214	SLC44A1
	chr9	100343276	100349313	L1PA2	-	LINE/L1	LINE	L1PA2	6.86182	1.47777	4.64337	0.0302159	0	ENSG00000136842	TMOD1
	chr14	79592522	79598545	L1PA3	-	LINE/L1	LINE	L1PA3	4.14477	0.671575	6.17171	0.0302159	0	ENSG00000021645	NRXN3
	chr19	36149290	36149414	L2a	+	LINE/L2	LINE	L2a	6.58472	1.24842	5.27446	0.030302	0	ENSG00000126267	COX6B1
	chr2	101899597	101899869	L2c	+	LINE/L2	LINE	L2c	6.21053	1.23263	5.03843	0.0304213	0	ENSG00000163162	RNF149
	chr11	65212484	65212578	HAL1ME	-	LINE/L1	LINE	HAL1ME	8.96959	1.82605	4.91202	0.0304322	-10151	ENSG00000173727	CMB9-22P13.1
	chr3	12591406	12592014	L1MC1	+	LINE/L1	LINE	L1MC1	29.2211	10.1829	2.86963	0.0304507	0	ENSG00000225526	MKRN2OS
	chr7	30187532	30188493	L2a	-	LINE/L2	LINE	L2a	8.35398	1.78509	4.67986	0.0304507	0	ENSG00000180354	MTURN
	chr4	17899002	17900790	L1MC5a	-	LINE/L1	LINE	L1MC5a	6.80787	1.33812	5.08765	0.0304507	0	ENSG00000178177	LCORL
	chr13	41652994	41653424	L1PB4	+	LINE/L1	LINE	L1PB4	2.68614	0.506232	5.30614	0.0304507	0	ENSG00000120688	WBP4
	chr20	33151402	33152165	L1MC3	+	LINE/L1	LINE	L1MC3	4.60068	0.826726	5.56494	0.0304507	0	ENSG00000101464	PIGU
	chr15	65404933	65405426	L2b	+	LINE/L2	LINE	L2b	13.3453	3.42838	3.89258	0.0304852	0	ENSG00000246922	UBAP1L
	chr8	105069799	105073624	L1PA3	-	LINE/L1	LINE	L1PA3	4.0762	0.744754	5.47322	0.0305154	0	ENSG00000176406	RIMS2
	chr9	130875585	130875780	L2a	+	LINE/L2	LINE	L2a	13.983	3.7497	3.7291	0.0305998	4062	ENSG00000148339	SLC25A25
	chr19	8324521	8324808	L2a	-	LINE/L2	LINE	L2a	13.6782	3.19932	4.27536	0.030741	0	ENSG00000090661	CERS4
	chr4	106989309	106995406	L1PA6	-	LINE/L1	LINE	L1PA6	9.94086	2.32076	4.28345	0.0307809	0	ENSG00000145348	TBCK
	chr11	14759165	14765569	L1PA3	-	LINE/L1	LINE	L1PA3	4.71203	0.857255	5.49665	0.0307948	0	ENSG00000152270	PDE3B
	chr7	45682097	45682576	L1MC5a	-	LINE/L1	LINE	L1MC5a	3.20199	0.564652	5.67073	0.0308508	0	ENSG00000164742	ADCY1
	chr1	156684884	156685687	L2d2	+	LINE/L2	LINE	L2d2	26.8132	8.74736	3.06529	0.0309007	5997	ENSG00000143319	ISG20L2
	chr18	14421831	14423643	L1PA6	-	LINE/L1	LINE	L1PA6	11.4342	2.68137	4.26432	0.030944	83696	ENSG00000183206	POTEC
	chr22	40822545	40822806	L2c	+	LINE/L2	LINE	L2c	6.31884	1.25569	5.03217	0.0309504	0	ENSG00000196588	MKL1
	chr17	17709365	17709559	L2c	-	LINE/L2	LINE	L2c	7.27416	1.45175	5.01061	0.0309603	0	ENSG00000108557	RAI1
	chr17	74927734	74927903	L2a	-	LINE/L2	LINE	L2a	7.69709	1.45994	5.27219	0.0309896	0	ENSG00000167889	MGAT5B
	chr19	35827532	35827860	L2a	-	LINE/L2	LINE	L2a	5.27058	0.919198	5.73389	0.0309896	0	ENSG00000012124	CD22
	chr6	76609459	76615462	L1PA3	-	LINE/L1	LINE	L1PA3	37.0876	14.2925	2.5949	0.0310662	0	ENSG00000196586	MYO6
	chr2	86124791	86126168	L1MEd	+	LINE/L1	LINE	L1MEd	15.4353	4.11934	3.74703	0.0310836	-8655	ENSG00000115525	ST3GAL5
	chr15	101822031	101822148	L2d2	-	LINE/L2	LINE	L2d2	8.20646	1.80098	4.55667	0.0310836	0	ENSG00000131876	SNRPA1
	chr1	156715352	156715559	L2d	+	LINE/L2	LINE	L2d	3.33912	0.594312	5.61845	0.0310836	0	ENSG00000143321	HDGF
	chr5	175300871	175301224	L2b	-	LINE/L2	LINE	L2b	3.56417	0.630306	5.65467	0.0310836	0	ENSG00000145920	CPLX2
	chr5	149629411	149629695	L2b	+	LINE/L2	LINE	L2b	13.2783	3.3355	3.9809	0.0311868	0	ENSG00000070808	CAMK2A
	chr2	25055825	25056599	L2a	+	LINE/L2	LINE	L2a	8.71035	1.91214	4.55528	0.0311953	0	ENSG00000138031	ADCY3
	chr10	22025510	22026009	L2a	-	LINE/L2	LINE	L2a	3.26534	0.564652	5.78291	0.0311953	0	ENSG00000078403	MLLT10
	chr3	50315412	50315647	L2a	-	LINE/L2	LINE	L2a	16.9503	4.96816	3.41179	0.0313395	-812	ENSG00000179564	LSMEM2
	chr3	120981710	120983158	L1PA7	+	LINE/L1	LINE	L1PA7	6.90376	1.41648	4.87389	0.0313395	0	ENSG00000145087	STXBP5L
	chr16	23431535	23431695	L1M5	+	LINE/L1	LINE	L1M5	8.59755	1.6968	5.06693	0.0313395	0	ENSG00000168434	COG7
	chr6	80287374	80293483	L1PA6	+	LINE/L1	LINE	L1PA6	41.3565	15.5696	2.65623	0.0313691	-40200	ENSG00000135338	LCA5
	chr17	7570351	7570591	L1MA9	+	LINE/L1	LINE	L1MA9	9.5537	2.14898	4.44569	0.0313691	0	ENSG00000141510	TP53
	chr2	211004726	211006026	L1MA7	-	LINE/L1	LINE	L1MA7	7.23232	1.46902	4.92322	0.0314126	0	ENSG00000144445	KANSL1L
	chr5	763641	764128	L1MC5a	+	LINE/L1	LINE	L1MC5a	11.2511	2.70202	4.16396	0.0314206	0	ENSG00000188818	ZDHHC11
	chr22	31300643	31300840	L1M5	+	LINE/L1	LINE	L1M5	5.47801	1.09095	5.0213	0.0314206	0	ENSG00000184792	OSBP2
	chr17	29199874	29200328	L1MC5a	-	LINE/L1	LINE	L1MC5a	5.93408	1.09963	5.39642	0.0314206	0	ENSG00000176208	ATAD5
	chr21	45461893	45462705	L1MEc	-	LINE/L1	LINE	L1MEc	2.85332	0.506232	5.63638	0.0315505	0	ENSG00000160218	TRAPPC10
	chr6	30886149	30886269	L2d	-	LINE/L2	LINE	L2d	4.20625	0.746883	5.63174	0.0316756	0	ENSG00000137411	VARS2
	chr8	73967745	73968329	L1PA6	+	LINE/L1	LINE	L1PA6	19.7258	5.81518	3.39212	0.0317797	7389	ENSG00000147601	TERF1
	chr12	20870975	20871129	L2b	-	LINE/L2	LINE	L2b	17.1019	4.09485	4.17644	0.0317803	0	ENSG00000139155	SLCO1C1
	chr8	12399323	12400289	L1P1	+	LINE/L1	LINE	L1P1	24.6706	8.91509	2.76728	0.0317972	-105409	ENSG00000145002	FAM86B2
	chr2	153433144	153434142	L2a	-	LINE/L2	LINE	L2a	7.38629	1.62076	4.5573	0.0318115	0	ENSG00000157827	FMNL2
	chr4	88408082	88410700	L1PA7	-	LINE/L1	LINE	L1PA7	76.3273	28.4408	2.68373	0.0318267	0	ENSG00000152583	SPARCL1
	chr7	117402015	117403335	L2a	+	LINE/L2	LINE	L2a	5.52285	1.05555	5.23222	0.0318716	0	ENSG00000077063	CTTNBP2
	chr13	49908008	49908395	L2d2	+	LINE/L2	LINE	L2d2	3.41329	0.594312	5.74326	0.0318716	0	ENSG00000102547	CAB39L
	chr6	79773667	79775164	L2	+	LINE/L2	LINE	L2	3.6553	0.630306	5.79924	0.0318901	0	ENSG00000146247	PHIP
	chr10	86245500	86251632	L1PA5	-	LINE/L1	LINE	L1PA5	6.5923	1.35168	4.87713	0.0319837	0	ENSG00000107771	CCSER2
	chr10	48239747	48240128	L2a	-	LINE/L2	LINE	L2a	6.66985	1.26299	5.28101	0.032003	2240	ENSG00000198035	NA
	chr1	33969567	33970044	L1MC5	-	LINE/L1	LINE	L1MC5	6.92847	1.4152	4.89577	0.0320947	7461	ENSG00000121903	ZSCAN20
	chrX	72839541	72843402	L1PA7	-	LINE/L1	LINE	L1PA7	3.33117	0.594312	5.60509	0.0321603	0	ENSG00000204116	CHIC1
	chr9	69444751	69445916	L1PA16	+	LINE/L1	LINE	L1PA16	3.60957	0.630306	5.72669	0.0324455	19192	ENSG00000172014	ANKRD20A4
	chr9	130991292	130991386	L1ME4c	+	LINE/L1	LINE	L1ME4c	6.6029	1.4318	4.61159	0.0325424	0	ENSG00000106976	DNM1
	chr4	792084	792201	L1ME1	+	LINE/L1	LINE	L1ME1	3.95416	0.746724	5.29535	0.0325424	0	ENSG00000168993	CPLX1
	chr15	92700858	92700962	L3b	+	LINE/CR1	LINE	L3b	4.6254	0.847306	5.45895	0.0325424	0	ENSG00000176463	SLCO3A1
	chr2	128226085	128226316	L2a	-	LINE/L2	LINE	L2a	3.3368	0.594312	5.61456	0.0325771	0	ENSG00000163166	IWS1
	chr19	40868044	40868148	L2a	+	LINE/L2	LINE	L2a	4.99583	0.880264	5.67538	0.0325825	0	ENSG00000105223	PLD3
	chr1	204976631	204977099	L2a	-	LINE/L2	LINE	L2a	16.1022	4.40871	3.65237	0.0326443	0	ENSG00000163531	NFASC
	chr17	76193732	76193922	L2	-	LINE/L2	LINE	L2	5.86745	1.13522	5.16856	0.0326443	0	ENSG00000183077	AFMID
	chr16	14330662	14331908	L2a	-	LINE/L2	LINE	L2a	5.57538	1.073	5.19609	0.0326443	0	ENSG00000186260	MKL2
	chr5	702078	702314	L1MEd	-	LINE/L1	LINE	L1MEd	23.3122	6.92246	3.36762	0.0326634	8158	ENSG00000188818	ZDHHC11
	chr7	44006216	44006428	L1P5	+	LINE/L1	LINE	L1P5	3.91537	0.685824	5.709	0.0326634	10482	ENSG00000078967	UBE2D4
	chr11	65201699	65202314	L1ME3G	-	LINE/L1	LINE	L1ME3G	13.6947	2.85826	4.79128	0.0327136	-20415	ENSG00000173727	CMB9-22P13.1
	chr10	18837667	18838598	L2a	+	LINE/L2	LINE	L2a	6.56366	1.32457	4.95529	0.0327136	0	ENSG00000241058	NSUN6
	chr22	48905793	48906243	L1M2	+	LINE/L1	LINE	L1M2	10.0539	2.09671	4.7951	0.0327544	0	ENSG00000219438	FAM19A5
	chr11	49814707	49819280	L1HS	-	LINE/L1	LINE	L1HS	6.29434	1.33571	4.71235	0.0327605	-154664	ENSG00000258817	OR4C13
	chr4	6713430	6713662	L1ME3	+	LINE/L1	LINE	L1ME3	4.90316	0.972706	5.04074	0.0327605	-1824	ENSG00000178988	MRFAP1L1
	chr4	54164133	54170279	L1PA4	+	LINE/L1	LINE	L1PA4	2.73806	0.506232	5.40871	0.0327605	0	ENSG00000184178	SCFD2
	chr19	4350070	4351094	L2a	-	LINE/L2	LINE	L2a	4.04197	0.700317	5.77163	0.0327605	0	ENSG00000008382	MPND
	chr1	7332920	7333821	L1MB7	+	LINE/L1	LINE	L1MB7	9.11099	1.97847	4.60507	0.0328445	0	ENSG00000171735	CAMTA1
	chr10	97905862	97906371	L1ME3Cz	-	LINE/L1	LINE	L1ME3Cz	2.64587	0.506232	5.22659	0.0328445	45088	ENSG00000095585	BLNK
	chr15	57194295	57194825	L1MC5	+	LINE/L1	LINE	L1MC5	22.2734	7.53291	2.95681	0.0328684	0	ENSG00000137871	ZNF280D
	chr5	149634947	149635327	L3	+	LINE/CR1	LINE	L3	8.42366	1.99941	4.21308	0.0328756	0	ENSG00000070808	CAMK2A
	chr10	124143562	124143830	L1MC5	-	LINE/L1	LINE	L1MC5	3.71548	0.703422	5.28201	0.0329518	0	ENSG00000107679	PLEKHA1
	chr5	176749919	176750609	L1M3	+	LINE/L1	LINE	L1M3	2.7626	0.506232	5.45718	0.0329518	7955	ENSG00000169223	LMAN2
	chr1	151122274	151122613	L2	+	LINE/L2	LINE	L2	5.22211	1.0523	4.96259	0.0330401	-3171	ENSG00000143434	SEMA6C
	chr5	10211381	10211541	L1ME2	+	LINE/L1	LINE	L1ME2	9.78154	2.35743	4.14924	0.0330469	14902	ENSG00000150756	FAM173B
	chr19	41125590	41126070	L2b	-	LINE/L2	LINE	L2b	4.79203	0.906123	5.2885	0.0331533	0	ENSG00000090006	LTBP4
	chr2	159516258	159516997	L2c	-	LINE/L2	LINE	L2c	2.77222	0.506232	5.47618	0.0331533	0	ENSG00000144283	PKP4
	chr11	3836783	3837047	L3	-	LINE/CR1	LINE	L3	3.3383	0.594312	5.61708	0.0331533	0	ENSG00000148985	PGAP2
	chr15	64033793	64035356	L1MB7	-	LINE/L1	LINE	L1MB7	10.9328	2.12141	5.15356	0.0332015	0	ENSG00000103657	HERC1
	chr11	112068289	112068900	L2a	+	LINE/L2	LINE	L2a	5.90784	1.13946	5.18476	0.0333114	0	ENSG00000272790	NA
	chr20	23362150	23363509	L1MB7	+	LINE/L1	LINE	L1MB7	5.87489	1.18889	4.9415	0.0333354	0	ENSG00000125814	NAPB
	chr2	74313953	74314535	L1MB4	-	LINE/L1	LINE	L1MB4	3.79403	0.701328	5.40977	0.0333354	0	ENSG00000187605	TET3
	chr17	1051247	1051583	L1MB2	+	LINE/L1	LINE	L1MB2	58.5429	25.0842	2.33386	0.0333725	0	ENSG00000159842	ABR
	chr11	12802088	12803387	L1MB8	+	LINE/L1	LINE	L1MB8	7.02817	1.40561	5.00009	0.0333737	0	ENSG00000187079	TEAD1
	chr21	45827334	45827814	L1MB7	-	LINE/L1	LINE	L1MB7	7.05398	1.43562	4.91355	0.0334311	0	ENSG00000142185	TRPM2
	chr5	146363512	146364571	L1MA7	-	LINE/L1	LINE	L1MA7	5.05612	1.02318	4.94157	0.0334311	0	ENSG00000156475	PPP2R2B
	chr1	35268919	35269672	HAL1	+	LINE/L1	LINE	HAL1	3.34409	0.631273	5.29737	0.0334311	0	ENSG00000163866	SMIM12
	chr2	163578961	163579875	L1M3d	-	LINE/L1	LINE	L1M3d	4.08674	0.700317	5.83556	0.0334311	0	ENSG00000184611	KCNH7
	chr22	48116240	48117870	L1M4	-	LINE/L1	LINE	L1M4	2.80943	0.506232	5.54968	0.0335168	-233381	ENSG00000218357	LL22NC03-75H12.2
	chr17	6143862	6144751	L2b	+	LINE/L2	LINE	L2b	91.9926	43.9406	2.09357	0.0335215	116116	ENSG00000179314	WSCD1
	chr11	67127317	67127373	L2d2	+	LINE/L2	LINE	L2d2	3.18699	0.594312	5.36248	0.0335389	-2875	ENSG00000175482	POLD4
	chr13	31152605	31153279	L2c	+	LINE/L2	LINE	L2c	4.94003	0.82478	5.98951	0.0335389	0	ENSG00000189403	HMGB1
	chr1	39516369	39517029	L1MD2	+	LINE/L1	LINE	L1MD2	4.77534	0.908465	5.2565	0.0335423	16062	ENSG00000168653	NDUFS5
	chr7	99949044	99949585	L2	-	LINE/L2	LINE	L2	40.3421	15.5565	2.59326	0.0335432	0	ENSG00000121716	PILRB
	chr12	64028109	64034143	L1PA5	+	LINE/L1	LINE	L1PA5	3.30833	0.594312	5.56665	0.0335586	0	ENSG00000177990	DPY19L2
	chr17	29107511	29107837	HAL1M8	-	LINE/L1	LINE	HAL1M8	23.682	7.97453	2.9697	0.0335934	0	ENSG00000176390	CRLF3
	chr22	22631183	22637196	L1PA3	-	LINE/L1	LINE	L1PA3	36.8868	14.7744	2.49667	0.0336659	31257	ENSG00000169575	VPREB1
	chr9	131499887	131500000	L1ME4a	+	LINE/L1	LINE	L1ME4a	13.0852	3.11107	4.20601	0.0336659	0	ENSG00000160445	ZER1
	chr11	36512298	36512750	L2c	+	LINE/L2	LINE	L2c	5.4392	1.02173	5.32351	0.0336873	0	ENSG00000175104	TRAF6
	chr16	19876907	19877076	L1M5	+	LINE/L1	LINE	L1M5	8.71008	2.00326	4.34795	0.0336894	0	ENSG00000167191	GPRC5B
	chr17	64695934	64698805	L1MA10	+	LINE/L1	LINE	L1MA10	5.59642	1.13721	4.92116	0.0337164	0	ENSG00000154229	PRKCA
	chr3	152406045	152411911	L1PB1	+	LINE/L1	LINE	L1PB1	20.2935	5.13837	3.94942	0.0337187	-140826	ENSG00000169860	P2RY1
	chr9	131201635	131201948	L2a	-	LINE/L2	LINE	L2a	15.0829	4.1927	3.59742	0.0337272	2010	ENSG00000167123	CERCAM
	chr17	38421480	38422383	L2a	-	LINE/L2	LINE	L2a	9.05932	1.99717	4.53608	0.033737	0	ENSG00000171475	WIPF2
	chr2	198375408	198375485	L1ME4b	-	LINE/L1	LINE	L1ME4b	16.1071	4.84619	3.32365	0.0337646	0	ENSG00000144381	HSPD1
	chr3	53271002	53271123	L1ME4a	+	LINE/L1	LINE	L1ME4a	3.01116	0.565739	5.32253	0.033855	0	ENSG00000163931	TKT
	chr1	18018821	18019490	L2b	+	LINE/L2	LINE	L2b	8.74121	1.8149	4.81635	0.0338588	0	ENSG00000074964	ARHGEF10L
	chr19	14681489	14681640	L2b	+	LINE/L2	LINE	L2b	9.39154	2.15276	4.36256	0.0339371	0	ENSG00000099795	NDUFB7
	chr3	58127112	58127446	L1ME3G	-	LINE/L1	LINE	L1ME3G	3.73211	0.70109	5.32329	0.0339589	0	ENSG00000136068	FLNB
	chr10	60969394	60970829	L1PA7	+	LINE/L1	LINE	L1PA7	4.51845	0.787154	5.74024	0.0339589	0	ENSG00000165443	PHYHIPL
	chr14	75487894	75489037	L1PA15	+	LINE/L1	LINE	L1PA15	5.2702	0.959434	5.49303	0.0339638	0	ENSG00000119684	MLH3
	chr7	30597947	30598694	L2a	+	LINE/L2	LINE	L2a	26.7246	9.79071	2.72959	0.0339785	-6853	ENSG00000006625	GGCT
	chr19	16322592	16324306	L1ME1	-	LINE/L1	LINE	L1ME1	5.8923	1.1932	4.93823	0.0340217	0	ENSG00000072958	AP1M1
	chr6	108566157	108567484	L1PA8	-	LINE/L1	LINE	L1PA8	4.53849	0.824203	5.50653	0.0340411	0	ENSG00000112335	SNX3
	chr20	30744088	30744190	L1ME4a	-	LINE/L1	LINE	L1ME4a	3.60898	0.66351	5.43922	0.0341006	0	ENSG00000101337	TM9SF4
	chr2	120893957	120898028	L1MA3	+	LINE/L1	LINE	L1MA3	5.4141	1.03547	5.22862	0.0341433	0	ENSG00000115109	EPB41L5
	chr17	9842049	9842590	L1MB5	-	LINE/L1	LINE	L1MB5	6.30969	1.25458	5.02933	0.0341647	0	ENSG00000007237	GAS7
	chr17	35104604	35104654	CR1-3_Croc	+	LINE/CR1	LINE	CR1-3_Croc	4.16267	0.785793	5.29742	0.0341939	139198	ENSG00000129282	NA
	chr6	136666322	136666393	MamRTE1	+	LINE/RTE-BovB	LINE	MamRTE1	6.1432	1.21562	5.05355	0.034225	0	ENSG00000135525	MAP7
	chr14	67640796	67645316	L1PA6	-	LINE/L1	LINE	L1PA6	7.26169	1.49809	4.8473	0.0342469	0	ENSG00000171723	GPHN
	chr22	23646427	23646932	L1MB7	-	LINE/L1	LINE	L1MB7	2.87918	0.506232	5.68747	0.0342469	0	ENSG00000186716	BCR
	chr16	31450495	31451214	L1ME1	+	LINE/L1	LINE	L1ME1	15.2404	4.53663	3.35942	0.034385	0	ENSG00000176723	ZNF843
	chr19	50822736	50823077	L2b	+	LINE/L2	LINE	L2b	31.9187	9.64111	3.31069	0.0344494	0	ENSG00000131398	KCNC3
	chr16	74352800	74353388	L2a	+	LINE/L2	LINE	L2a	14.9982	3.5885	4.17952	0.0344494	12615	ENSG00000103035	PSMD7
	chr16	30373609	30373976	L2-3_Crp	+	LINE/L2	LINE	L2-3_Crp	10.0744	2.2503	4.47693	0.0344494	0	ENSG00000169221	TBC1D10B
	chr15	41586361	41586873	L2a	-	LINE/L2	LINE	L2a	6.11457	1.28116	4.77269	0.0344494	12319	ENSG00000187446	CHP1
	chr1	75212763	75213039	L2b	-	LINE/L2	LINE	L2b	2.61984	0.506232	5.17517	0.0344494	0	ENSG00000162623	TYW3
	chr1	234610072	234610532	HAL1	+	LINE/L1	LINE	HAL1	4.69498	0.860273	5.45755	0.0344494	0	ENSG00000059588	TARBP1
	chr21	37393798	37394319	L1MB4	+	LINE/L1	LINE	L1MB4	4.66774	0.828303	5.63531	0.0344494	-8050	ENSG00000268098	NA
	chr3	133836389	133843350	L1PB4	-	LINE/L1	LINE	L1PB4	5.8412	1.19184	4.90098	0.0344724	0	ENSG00000163785	RYK
	chr17	2530147	2534136	L1PBa	-	LINE/L1	LINE	L1PBa	4.78533	0.874016	5.47511	0.0344728	0	ENSG00000007168	PAFAH1B1
	chr10	50961962	50963008	L1MC5	+	LINE/L1	LINE	L1MC5	3.30786	0.594312	5.56587	0.0345007	0	ENSG00000197444	OGDHL
	chr5	146356947	146358431	L1PA7	-	LINE/L1	LINE	L1PA7	5.33102	0.995611	5.35451	0.0345103	0	ENSG00000156475	PPP2R2B
	chr5	141010216	141010413	L1ME1	+	LINE/L1	LINE	L1ME1	3.26383	0.594312	5.49178	0.0345228	0	ENSG00000171720	HDAC3
	chr20	33238818	33239433	L1MEg	-	LINE/L1	LINE	L1MEg	3.46158	0.614666	5.63163	0.0345841	0	ENSG00000101464	PIGU
	chr11	128872991	128878212	L1MA2	-	LINE/L1	LINE	L1MA2	8.72552	1.93224	4.51575	0.0345885	0	ENSG00000134909	ARHGAP32
	chr2	203166338	203166744	L2a	+	LINE/L2	LINE	L2a	4.57972	0.826548	5.54078	0.0347868	0	ENSG00000055044	NOP58
	chr14	55052165	55055245	L1PB1	-	LINE/L1	LINE	L1PB1	3.84759	0.703481	5.46936	0.034793	0	ENSG00000020577	SAMD4A
	chr12	6935169	6935265	L2a	-	LINE/L2	LINE	L2a	4.55097	0.831172	5.47537	0.034793	0	ENSG00000250510	GPR162
	chr1	150575891	150576213	L3	+	LINE/CR1	LINE	L3	17.8638	5.73739	3.11357	0.0347933	0	ENSG00000143420	ENSA
	chrX	73193671	73194597	L1MD3	-	LINE/L1	LINE	L1MD3	5.69659	1.0138	5.61907	0.0347933	286735	ENSG00000204116	CHIC1
	chr1	84956320	84956703	L2c	-	LINE/L2	LINE	L2c	2.62543	0.506232	5.18622	0.0349328	0	ENSG00000117133	RPF1
	chr1	55143656	55144364	L1ME3A	+	LINE/L1	LINE	L1ME3A	3.71954	0.701328	5.30356	0.0349721	0	ENSG00000271723	MROH7-TTC4
	chr13	33099859	33100750	L1MC5a	+	LINE/L1	LINE	L1MC5a	21.328	6.84151	3.11744	0.0350309	0	ENSG00000244754	N4BP2L2
	chr19	49306957	49307134	L1MB5	+	LINE/L1	LINE	L1MB5	6.9535	1.46278	4.75363	0.0350309	0	ENSG00000105552	BCAT2
	chr3	9561059	9561237	L1MC1	-	LINE/L1	LINE	L1MC1	2.68172	0.506232	5.29741	0.0350309	0	ENSG00000156959	LHFPL4
	chr13	35557173	35562775	L1PA6	-	LINE/L1	LINE	L1PA6	3.45481	0.594312	5.81312	0.0350309	0	ENSG00000172915	NBEA
	chr10	96897860	96901039	L1PA7	+	LINE/L1	LINE	L1PA7	8.60604	1.80801	4.75996	0.0350745	-52919	ENSG00000173124	ACSM6
	chr22	33164714	33165500	L2a	+	LINE/L2	LINE	L2a	2.67212	0.506232	5.27845	0.0351093	0	ENSG00000185666	SYN3
	chr19	7905377	7905914	L1MB7	-	LINE/L1	LINE	L1MB7	4.83009	0.87137	5.5431	0.0351093	0	ENSG00000142459	EVI5L
	chr9	139830148	139830283	L1ME3Cz	-	LINE/L1	LINE	L1ME3Cz	3.8164	0.740033	5.15707	0.0351542	4605	ENSG00000159069	FBXW5
	chr7	140399172	140399672	L1MEd	-	LINE/L1	LINE	L1MEd	8.25526	1.92524	4.28791	0.0353649	0	ENSG00000090266	NDUFB2
	chr20	21225467	21225654	L2c	+	LINE/L2	LINE	L2c	10.4388	2.64973	3.93957	0.0353684	-58289	ENSG00000088930	XRN2
	chr2	238801673	238802003	L1M6	-	LINE/L1	LINE	L1M6	3.06596	0.564652	5.42982	0.0353684	0	ENSG00000132329	RAMP1
	chr16	30374381	30374736	L2a	+	LINE/L2	LINE	L2a	10.5691	2.56343	4.12301	0.035418	0	ENSG00000169221	TBC1D10B
	chr19	21583600	21584418	L1PREC2	-	LINE/L1	LINE	L1PREC2	6.37245	1.36504	4.66833	0.0355825	0	ENSG00000196268	ZNF493
	chr6	167256941	167262398	L1PB1	+	LINE/L1	LINE	L1PB1	5.02558	0.900694	5.57968	0.0355838	0	ENSG00000071242	RPS6KA2
	chr3	65447463	65449233	L1PA7	-	LINE/L1	LINE	L1PA7	5.78342	1.13886	5.07824	0.0355889	0	ENSG00000151276	MAGI1
	chr10	5953669	5953974	L2a	-	LINE/L2	LINE	L2a	4.99647	1.00217	4.98566	0.0356323	0	ENSG00000134452	FBXO18
	chr11	8727113	8727519	L2c	+	LINE/L2	LINE	L2c	3.73589	0.697791	5.35388	0.0357991	0	ENSG00000166441	RPL27A
	chr3	121007924	121011883	L1PB1	+	LINE/L1	LINE	L1PB1	5.42753	1.05905	5.12492	0.035892	0	ENSG00000145087	STXBP5L
	chr19	48582425	48582950	L1PB3	+	LINE/L1	LINE	L1PB3	9.43982	2.10994	4.47397	0.036	0	ENSG00000105499	PLA2G4C
	chr4	17481571	17481904	L1MB8	+	LINE/L1	LINE	L1MB8	30.2255	12.2681	2.46375	0.0360946	0	ENSG00000151552	QDPR
	chr12	3664266	3666571	L2a	-	LINE/L2	LINE	L2a	12.4303	3.08493	4.02935	0.0361193	0	ENSG00000111218	PRMT8
	chr7	66169095	66169408	L1M4	-	LINE/L1	LINE	L1M4	5.6829	1.18565	4.79308	0.0361193	0	ENSG00000243335	KCTD7
	chr16	28487942	28488083	L1ME2z	+	LINE/L1	LINE	L1ME2z	4.16625	0.772694	5.39185	0.0361193	0	ENSG00000261832	RP11-435I10.4
	chr3	52517988	52518198	L1P3	-	LINE/L1	LINE	L1P3	15.8229	4.34683	3.64011	0.0361436	0	ENSG00000010322	NISCH
	chr22	25224369	25224878	L1PA13	+	LINE/L1	LINE	L1PA13	3.26634	0.594312	5.496	0.0361464	0	ENSG00000167037	SGSM1
	chr1	55175214	55175549	L2d	-	LINE/L2	LINE	L2d	4.59115	0.869203	5.28203	0.0361875	0	ENSG00000271723	MROH7-TTC4
	chr17	79528283	79528618	L1M5	-	LINE/L1	LINE	L1M5	6.81378	1.51617	4.49408	0.0362621	0	ENSG00000182446	NPLOC4
	chr1	1467341	1467796	L1M3	-	LINE/L1	LINE	L1M3	18.4629	6.40021	2.88473	0.0362738	0	ENSG00000197785	ATAD3A
	chr13	78284207	78288316	L1PA7	+	LINE/L1	LINE	L1PA7	23.4863	6.62171	3.54687	0.0363863	0	ENSG00000139737	SLAIN1
	chr4	87055825	87061849	L1PA3	+	LINE/L1	LINE	L1PA3	8.76511	1.916	4.5747	0.0363931	0	ENSG00000109339	MAPK10
	chr17	80642115	80642558	L1ME1	+	LINE/L1	LINE	L1ME1	4.36278	0.830666	5.25215	0.0363931	0	ENSG00000141542	RAB40B
	chr21	43330243	43330798	L1ME4a	-	LINE/L1	LINE	L1ME4a	7.02994	1.48577	4.73152	0.0364956	0	ENSG00000157617	C2CD2
	chr17	62761901	62762151	L1MC5a	+	LINE/L1	LINE	L1MC5a	6.63963	1.35633	4.89528	0.0365327	88280	ENSG00000176809	LRRC37A3
	chr8	143604880	143605060	L2b	-	LINE/L2	LINE	L2b	5.6172	0.988483	5.68264	0.0365327	0	ENSG00000181790	ADGRB1
	chr3	54428350	54434350	L1HS	-	LINE/L1	LINE	L1HS	2.62282	0.506232	5.18106	0.0365379	0	ENSG00000157445	CACNA2D3
	chr9	130418802	130419026	HAL1	-	LINE/L1	LINE	HAL1	4.54232	0.806173	5.63442	0.0365633	0	ENSG00000136854	STXBP1
	chr19	17615044	17615196	L2b	-	LINE/L2	LINE	L2b	10.1244	2.41159	4.19821	0.0365786	0	ENSG00000130304	SLC27A1
	chr10	133736501	133737259	L1MB7	-	LINE/L1	LINE	L1MB7	2.58857	0.506232	5.11341	0.0365786	-10697	ENSG00000175470	PPP2R2D
	chr17	34849986	34850294	L2c	+	LINE/L2	LINE	L2c	3.20033	0.594893	5.37967	0.0366043	0	ENSG00000108278	NA
	chr5	10209925	10210869	L1ME2	+	LINE/L1	LINE	L1ME2	37.1099	14.3042	2.59433	0.0366296	15574	ENSG00000150756	FAM173B
	chr2	114351958	114352099	L2a	-	LINE/L2	LINE	L2a	3.29291	0.631178	5.21709	0.0366296	-32708	ENSG00000144134	RABL2A
	chr9	130154464	130154850	L2a	-	LINE/L2	LINE	L2a	4.22603	0.692026	6.10676	0.0366655	0	ENSG00000136895	GARNL3
	chr19	44826082	44827515	L1MA4	-	LINE/L1	LINE	L1MA4	14.7355	3.98353	3.69912	0.0366853	3194	ENSG00000062370	ZNF112
	chr1	147713996	147715318	L1MCa	+	LINE/L1	LINE	L1MCa	9.01583	2.08253	4.32927	0.0367821	-79111	ENSG00000203836	NA
	chr4	106380618	106381208	L1ME1	+	LINE/L1	LINE	L1ME1	8.34766	1.96324	4.25198	0.0368427	0	ENSG00000138777	PPA2
	chr3	52516941	52517126	L2c	-	LINE/L2	LINE	L2c	21.6785	7.31029	2.96547	0.0369894	0	ENSG00000010322	NISCH
	chr2	73175972	73176074	L2c	-	LINE/L2	LINE	L2c	4.63502	0.943055	4.9149	0.0370352	0	ENSG00000144040	SFXN5
	chr9	114296714	114296790	L2c	-	LINE/L2	LINE	L2c	4.40624	0.865478	5.0911	0.0370444	0	ENSG00000173258	ZNF483
	chr20	1910303	1910449	L2b	+	LINE/L2	LINE	L2b	4.16112	0.741617	5.61088	0.0370444	0	ENSG00000198053	SIRPA
	chr22	50272059	50272403	L1MC	+	LINE/L1	LINE	L1MC	9.33936	2.28641	4.08472	0.0370585	0	ENSG00000100426	ZBED4
	chr20	58257476	58258438	L2a	-	LINE/L2	LINE	L2a	4.16169	0.740107	5.62309	0.0370585	0	ENSG00000087495	PHACTR3
	chrX	135018020	135024025	L1PA5	-	LINE/L1	LINE	L1PA5	15.9025	4.99473	3.18387	0.0370749	20205	ENSG00000169446	MMGT1
	chr7	30591613	30591894	L1M7	+	LINE/L1	LINE	L1M7	9.39841	2.35018	3.99901	0.0370981	-519	ENSG00000006625	GGCT
	chr11	63592031	63592188	L2a	+	LINE/L2	LINE	L2a	6.45645	1.30404	4.95112	0.0370981	0	ENSG00000168005	C11orf84
	chr6	83996875	84000000	L1PA7	-	LINE/L1	LINE	L1PA7	6.04289	1.19085	5.07442	0.0371684	0	ENSG00000065833	ME1
	chr19	36444275	36444346	L3	-	LINE/CR1	LINE	L3	13.0993	3.61469	3.6239	0.0372564	7607	ENSG00000126243	LRFN3
	chr13	31183737	31184119	L1PB2	-	LINE/L1	LINE	L1PB2	3.61048	0.630306	5.72814	0.0372779	0	ENSG00000189403	HMGB1
	chr16	67044659	67045113	L1MB4	-	LINE/L1	LINE	L1MB4	26.049	9.51246	2.73841	0.0372907	999	ENSG00000172824	CES4A
	chr1	39580296	39582049	L2c	-	LINE/L2	LINE	L2c	6.32521	1.26039	5.01846	0.0372907	0	ENSG00000127603	MACF1
	chr3	11601809	11602311	L3b	+	LINE/CR1	LINE	L3b	13.796	3.87834	3.55718	0.0373609	0	ENSG00000144560	VGLL4
	chr10	35610619	35611005	L1ME2	+	LINE/L1	LINE	L1ME2	4.24686	0.786045	5.40283	0.0373609	0	ENSG00000108100	CCNY
	chr14	92642090	92642373	L1ME4a	-	LINE/L1	LINE	L1ME4a	11.894	3.08992	3.8493	0.0373862	11336	ENSG00000165934	CPSF2
	chr8	11672378	11678511	L1PA6	-	LINE/L1	LINE	L1PA6	6.86008	1.56996	4.3696	0.0373862	0	ENSG00000079459	FDFT1
	chr8	1820006	1820561	L1M5	+	LINE/L1	LINE	L1M5	11.5517	2.98824	3.86572	0.0374125	0	ENSG00000104728	ARHGEF10
	chr11	70248416	70249288	L1MB7	-	LINE/L1	LINE	L1MB7	8.09269	1.78224	4.54075	0.0375451	0	ENSG00000085733	CTTN
	chr6	44418929	44419279	L1M5	-	LINE/L1	LINE	L1M5	14.6214	4.20656	3.47586	0.0375495	767	ENSG00000096401	CDC5L
	chr1	63968187	63972014	L1PA4	-	LINE/L1	LINE	L1PA4	7.81874	1.72103	4.54307	0.0375495	0	ENSG00000142856	ITGB3BP
	chr19	3239790	3239920	L2b	+	LINE/L2	LINE	L2b	2.56217	0.506232	5.06126	0.0375495	0	ENSG00000161082	CELF5
	chr9	130990848	130990981	L1ME4c	+	LINE/L1	LINE	L1ME4c	9.2499	2.34459	3.9452	0.0376342	0	ENSG00000106976	DNM1
	chr20	3784741	3785133	L2	+	LINE/L2	LINE	L2	6.52002	1.36766	4.76729	0.0376342	0	ENSG00000101224	CDC25B
	chr7	97918209	97918247	L2	-	LINE/L2	LINE	L2	2.94259	0.564652	5.21133	0.0376342	0	ENSG00000164713	BRI3
	chr17	48425626	48425753	L2b	-	LINE/L2	LINE	L2b	8.12616	1.84629	4.40135	0.0376367	0	ENSG00000015532	XYLT2
	chr6	26175153	26175399	L1M5	-	LINE/L1	LINE	L1M5	62.005	27.9817	2.21592	0.0376825	3577	ENSG00000158373	HIST1H2BD
	chrX	53150492	53151521	L1MC3	-	LINE/L1	LINE	L1MC3	5.07605	1.0572	4.80143	0.0376825	32771	ENSG00000184205	TSPYL2
	chr19	40869875	40869970	L1ME3B	+	LINE/L1	LINE	L1ME3B	4.79703	0.902492	5.31532	0.0377964	0	ENSG00000105223	PLD3
	chr4	118371145	118374629	L1PA13	+	LINE/L1	LINE	L1PA13	14.2262	2.30615	6.16879	0.0377964	-364410	ENSG00000174599	TRAM1L1
	chr3	174011815	174012135	L1ME4b	-	LINE/L1	LINE	L1ME4b	18.476	6.39919	2.88724	0.0378278	7382	ENSG00000169760	NLGN1
	chr1	154925759	154925986	L2d2	+	LINE/L2	LINE	L2d2	5.02869	1.01653	4.94693	0.0378686	0	ENSG00000163346	PBXIP1
	chr3	74322438	74328941	L1PB1	+	LINE/L1	LINE	L1PB1	12.2115	2.43138	5.02243	0.0378686	0	ENSG00000113805	CNTN3
	chr8	26504608	26505076	L1MD2	-	LINE/L1	LINE	L1MD2	3.53513	0.665147	5.31481	0.0378686	0	ENSG00000092964	DPYSL2
	chr15	76758282	76759108	L1M3d	-	LINE/L1	LINE	L1M3d	5.87517	1.05557	5.56588	0.0378744	0	ENSG00000140386	SCAPER
	chr4	2278203	2278717	L1MB3	+	LINE/L1	LINE	L1MB3	4.76721	0.964996	4.94013	0.03796	0	ENSG00000159733	ZFYVE28
	chr4	86943962	86944896	L1MB8	-	LINE/L1	LINE	L1MB8	3.08308	0.596464	5.16892	0.03796	0	ENSG00000109339	MAPK10
	chr7	44022857	44023001	L2c	+	LINE/L2	LINE	L2c	25.0787	8.47665	2.95856	0.0380665	-17488	ENSG00000136206	SPDYE1
	chr5	138634464	138634765	L1ME3D	+	LINE/L1	LINE	L1ME3D	4.30117	0.802114	5.3623	0.0380771	0	ENSG00000015479	MATR3
	chr11	65204930	65205063	L1ME4b	-	LINE/L1	LINE	L1ME4b	6.22522	1.31321	4.74045	0.0380827	-17666	ENSG00000173727	CMB9-22P13.1
	chr10	134342778	134343377	L1M5	-	LINE/L1	LINE	L1M5	5.14879	1.06068	4.85423	0.0381011	-7948	ENSG00000068383	INPP5A
	chr11	1600217	1600563	L1ME1	-	LINE/L1	LINE	L1ME1	6.16741	1.33958	4.604	0.038102	5010	ENSG00000205869	KRTAP5-1
	chr19	46883598	46884721	L1ME2	-	LINE/L1	LINE	L1ME2	13.0737	3.38749	3.85939	0.0382216	0	ENSG00000011485	PPP5C
	chr1	92656162	92656207	L2c	-	LINE/L2	LINE	L2c	44.3039	18.6606	2.37419	0.0382466	5883	ENSG00000069712	KIAA1107
	chr15	44330756	44337117	L1PA7	+	LINE/L1	LINE	L1PA7	18.1022	4.52378	4.00157	0.0382466	0	ENSG00000171877	FRMD5
	chr8	141507571	141510077	L1PA3	-	LINE/L1	LINE	L1PA3	27.057	9.80188	2.76039	0.0382709	-11321	ENSG00000104472	CHRAC1
	chr7	104709222	104710768	L1MD1	-	LINE/L1	LINE	L1MD1	4.88674	1.0294	4.74719	0.0383266	0	ENSG00000005483	KMT2E
	chr17	45168989	45169833	L1M4	+	LINE/L1	LINE	L1M4	10.8011	2.78484	3.87852	0.0383489	25237	ENSG00000004897	CDC27
	chr8	141790147	141791078	L1MC5a	+	LINE/L1	LINE	L1MC5a	5.69322	1.1054	5.15038	0.0383568	0	ENSG00000169398	PTK2
	chr19	4194602	4194923	L2a	-	LINE/L2	LINE	L2a	9.84351	2.26413	4.34759	0.038366	0	ENSG00000089847	ANKRD24
	chr19	18877659	18877937	L1M4	-	LINE/L1	LINE	L1M4	5.74188	1.18394	4.84982	0.038366	0	ENSG00000105662	CRTC1
	chr13	20617164	20618706	L1PA13	-	LINE/L1	LINE	L1PA13	18.7402	6.65782	2.81476	0.0384545	0	ENSG00000121741	ZMYM2
	chr19	737491	738101	L2a	-	LINE/L2	LINE	L2a	14.3449	3.37272	4.25322	0.0385073	0	ENSG00000099864	PALM
	chr9	95398949	95399051	L1ME4a	+	LINE/L1	LINE	L1ME4a	2.85316	0.564652	5.05294	0.038628	0	ENSG00000127080	IPPK
	chr2	210352720	210359164	L1PA7	+	LINE/L1	LINE	L1PA7	13.0201	2.98586	4.36058	0.038647	0	ENSG00000078018	MAP2
	chr16	23412725	23413094	HAL1b	+	LINE/L1	LINE	HAL1b	3.97342	0.769901	5.16095	0.038647	0	ENSG00000168434	COG7
	chr6	80268451	80268776	L1MC4	+	LINE/L1	LINE	L1MC4	6.30397	1.34771	4.67756	0.0387455	-21277	ENSG00000135338	LCA5
	chr10	79404664	79405163	L1PA17	+	LINE/L1	LINE	L1PA17	5.86889	1.12044	5.23801	0.0389053	-6312	ENSG00000156113	KCNMA1
	chr16	3423464	3424186	L1PA15	-	LINE/L1	LINE	L1PA15	6.06754	1.29585	4.68229	0.0389844	0	ENSG00000262621	LA16c-306E5.2
	chr19	3545000	3545604	L2b	+	LINE/L2	LINE	L2b	47.3714	20.8691	2.26992	0.0391186	0	ENSG00000161091	MFSD12
	chr3	196788186	196788960	L1MC4a	-	LINE/L1	LINE	L1MC4a	2.55366	0.506232	5.04445	0.0391325	0	ENSG00000075711	DLG1
	chr17	15955638	15957703	L1P4	+	LINE/L1	LINE	L1P4	11.7485	3.13817	3.74374	0.0392019	0	ENSG00000141027	NCOR1
	chr19	54439195	54439850	L1MC4a	-	LINE/L1	LINE	L1MC4a	5.29786	0.958326	5.52824	0.0392019	0	ENSG00000105605	CACNG7
	chr11	234755	234865	L2a	+	LINE/L2	LINE	L2a	17.1446	5.88282	2.91435	0.0392295	0	ENSG00000142082	SIRT3
	chr6	36717074	36717352	L1MC5	+	LINE/L1	LINE	L1MC5	5.42852	1.14505	4.74085	0.0392295	0	ENSG00000124772	CPNE5
	chr22	36868261	36868674	L1MC1	+	LINE/L1	LINE	L1MC1	2.96549	0.596754	4.96937	0.0392295	0	ENSG00000100348	TXN2
	chr17	20919790	20920250	L1ME1	+	LINE/L1	LINE	L1ME1	2.52783	0.506232	4.99341	0.0392475	0	ENSG00000124422	USP22
	chr11	2670235	2671791	L1M2	-	LINE/L1	LINE	L1M2	11.1188	2.80358	3.96593	0.0393357	0	ENSG00000053918	KCNQ1
	chr6	69883995	69887242	L1PA16	-	LINE/L1	LINE	L1PA16	7.47429	1.58213	4.7242	0.0393357	0	ENSG00000135298	ADGRB3
	chr16	28484854	28485272	L1M4	+	LINE/L1	LINE	L1M4	4.4041	0.794591	5.5426	0.0393357	0	ENSG00000261832	RP11-435I10.4
	chr11	1596357	1596570	L1MB3	-	LINE/L1	LINE	L1MB3	6.13382	1.3574	4.51882	0.0394029	-3208	ENSG00000184545	DUSP8
	chr5	10231732	10231944	L2a	+	LINE/L2	LINE	L2a	3.82671	0.698755	5.47647	0.0395251	0	ENSG00000150756	FAM173B
	chr14	105840509	105840832	L1M4	+	LINE/L1	LINE	L1M4	12.4655	3.41015	3.6554	0.0395783	0	ENSG00000179364	PACS2
	chr9	134173102	134173674	L1ME4a	-	LINE/L1	LINE	L1ME4a	6.64942	1.4953	4.44689	0.0396024	0	ENSG00000160539	PLPP7
	chr14	24005101	24005439	L2	+	LINE/L2	LINE	L2	6.15048	1.30466	4.71424	0.0397191	0	ENSG00000136367	ZFHX2
	chr16	5022315	5022828	L1MB3	-	LINE/L1	LINE	L1MB3	7.70979	1.81471	4.2485	0.0397475	0	ENSG00000103184	SEC14L5
	chr2	242023869	242025271	L1MEc	-	LINE/L1	LINE	L1MEc	6.47259	1.40198	4.61676	0.0397475	0	ENSG00000162804	SNED1
	chr18	4011200	4011511	L2b	-	LINE/L2	LINE	L2b	5.85132	1.25844	4.64967	0.0397475	0	ENSG00000170579	DLGAP1
	chr18	19310614	19311193	L2c	+	LINE/L2	LINE	L2c	3.50402	0.614666	5.70069	0.0397475	0	ENSG00000101752	MIB1
	chr4	522944	523108	L2d	+	LINE/L2	LINE	L2d	4.21469	0.871194	4.83783	0.0397735	0	ENSG00000174227	PIGG
	chr3	183540622	183540785	L3	+	LINE/CR1	LINE	L3	4.90981	1.00329	4.8937	0.0398287	0	ENSG00000180834	MAP6D1
	chr4	15498173	15498876	L1PA15	+	LINE/L1	LINE	L1PA15	3.01588	0.594893	5.06962	0.0399208	0	ENSG00000048342	CC2D2A
	chr22	21114802	21114950	L1ME2	-	LINE/L1	LINE	L1ME2	3.89768	0.778235	5.00836	0.0399474	0	ENSG00000241973	PI4KA
	chr10	75552730	75553282	L2c	+	LINE/L2	LINE	L2c	7.55101	1.66246	4.54208	0.0401243	0	ENSG00000214655	ZSWIM8
	chr4	128597764	128603911	L1PA3	+	LINE/L1	LINE	L1PA3	15.3598	4.32688	3.54985	0.0401905	0	ENSG00000164066	INTU
	chr16	67565553	67565675	L2	-	LINE/L2	LINE	L2	8.77869	2.04335	4.29623	0.0402285	0	ENSG00000039523	FAM65A
	chr4	102254053	102254193	L3	+	LINE/CR1	LINE	L3	4.07533	0.740296	5.50501	0.0402285	0	ENSG00000138814	PPP3CA
	chr15	91460503	91460772	L2c	-	LINE/L2	LINE	L2c	10.4728	2.67843	3.91005	0.0402599	0	ENSG00000196547	MAN2A2
	chr2	46864340	46865040	L1MEc	-	LINE/L1	LINE	L1MEc	8.49739	2.06592	4.11312	0.0402599	11460	ENSG00000119878	CRIPT
	chr6	153307556	153307660	L2c	-	LINE/L2	LINE	L2c	7.07016	1.57019	4.50276	0.0402666	838	ENSG00000112031	MTRF1L
	chr8	10360103	10362142	L1PA4	+	LINE/L1	LINE	L1PA4	37.5796	12.7224	2.95383	0.0403052	-20915	ENSG00000184647	PRSS55
	chr19	57940162	57940393	L1MB3	-	LINE/L1	LINE	L1MB3	13.4703	3.64091	3.69972	0.0404068	0	ENSG00000268533	AC004076.7
	chr12	20776038	20776225	L1MEd	+	LINE/L1	LINE	L1MEd	26.7997	7.14055	3.75317	0.0404628	0	ENSG00000172572	PDE3A
	chr7	5363499	5363737	L2c	+	LINE/L2	LINE	L2c	7.84704	1.59461	4.92097	0.0404628	0	ENSG00000182095	TNRC18
	chr20	34139066	34140774	L2a	-	LINE/L2	LINE	L2a	13.2007	3.54821	3.72038	0.0405776	0	ENSG00000125991	ERGIC3
	chr6	2949452	2950482	L2a	+	LINE/L2	LINE	L2a	8.62111	2.02505	4.25724	0.0405776	0	ENSG00000124570	SERPINB6
	chr16	19894098	19894484	L2a	+	LINE/L2	LINE	L2a	6.01653	1.29754	4.63689	0.0405776	0	ENSG00000167191	GPRC5B
	chr6	152597686	152597817	L2	+	LINE/L2	LINE	L2	3.21941	0.614666	5.23765	0.0405776	0	ENSG00000131018	SYNE1
	chr11	67094001	67094417	L1MC4	-	LINE/L1	LINE	L1MC4	3.75942	0.671575	5.59791	0.0405776	13924	ENSG00000172830	SSH3
	chr6	42160635	42160705	L1MC4	+	LINE/L1	LINE	L1MC4	6.92871	1.65665	4.18236	0.0406904	0	ENSG00000112599	GUCA1B
	chr1	41083250	41083748	L1MEc	-	LINE/L1	LINE	L1MEc	5.38116	1.16702	4.61102	0.0407962	2604	ENSG00000117016	RIMS3
	chr13	22026511	22027876	L1MEc	+	LINE/L1	LINE	L1MEc	4.26062	0.815106	5.22708	0.0408016	0	ENSG00000180776	ZDHHC20
	chr8	55074802	55075865	L1MB5	-	LINE/L1	LINE	L1MB5	3.04507	0.595023	5.11757	0.0408138	14342	ENSG00000137547	MRPL15
	chr10	69268951	69271826	L1PA6	-	LINE/L1	LINE	L1PA6	2.60656	0.506232	5.14893	0.0408296	0	ENSG00000183230	CTNNA3
	chr18	48464702	48465392	HAL1	+	LINE/L1	LINE	HAL1	10.4405	2.5728	4.05804	0.0408332	0	ENSG00000082212	ME2
	chr19	8461209	8462237	L2a	-	LINE/L2	LINE	L2a	8.38026	1.91791	4.36947	0.0408332	0	ENSG00000185236	RAB11B
	chr15	64032409	64033224	L1MB7	-	LINE/L1	LINE	L1MB7	3.85295	0.729389	5.28243	0.0408681	0	ENSG00000103657	HERC1
	chr17	17707718	17707775	L2c	-	LINE/L2	LINE	L2c	5.77391	1.25033	4.61791	0.0409608	0	ENSG00000108557	RAI1
	chr16	67103290	67103734	L1M4a2	+	LINE/L1	LINE	L1M4a2	2.47299	0.506232	4.88508	0.0409784	0	ENSG00000067955	CBFB
	chr7	921322	921944	L1PREC2	-	LINE/L1	LINE	L1PREC2	27.7292	10.3109	2.68932	0.0409834	0	ENSG00000164828	SUN1
	chr11	123506625	123507269	L1M5	-	LINE/L1	LINE	L1M5	2.44298	0.506232	4.82581	0.0409834	0	ENSG00000166257	SCN3B
	chr9	130723744	130724207	L2a	-	LINE/L2	LINE	L2a	4.62041	0.891841	5.18075	0.0409834	0	ENSG00000167106	FAM102A
	chr8	113759598	113759710	L2d	-	LINE/L2	LINE	L2d	2.78117	0.506232	5.49386	0.0409834	0	ENSG00000164796	CSMD3
	chr5	11355370	11357952	L1MA6	+	LINE/L1	LINE	L1MA6	3.58786	0.722406	4.96654	0.0410917	0	ENSG00000169862	CTNND2
	chr19	46361472	46361776	L2a	+	LINE/L2	LINE	L2a	10.7841	2.79646	3.85632	0.0410954	0	ENSG00000125755	SYMPK
	chr5	80589083	80590125	L1PA16	+	LINE/L1	LINE	L1PA16	2.64415	0.506232	5.22319	0.0410954	-7285	ENSG00000131732	ZCCHC9
	chr11	83863729	83865009	L1PA16	-	LINE/L1	LINE	L1PA16	3.18595	0.630306	5.05461	0.0411262	0	ENSG00000150672	DLG2
	chrX	73446717	73447024	L1MB7	+	LINE/L1	LINE	L1MB7	6.00015	1.25805	4.7694	0.0412033	-77002	ENSG00000187969	ZCCHC13
	chr12	79526243	79527016	L1MA4A	+	LINE/L1	LINE	L1MA4A	5.85173	1.16012	5.04409	0.04121	0	ENSG00000067715	SYT1
	chr19	58527402	58527936	L1ME3A	+	LINE/L1	LINE	L1ME3A	3.00345	0.594312	5.05365	0.0413166	4803	ENSG00000176593	CTD-2368P22.1
	chr7	762922	763216	L1MDa	-	LINE/L1	LINE	L1MDa	4.69234	0.932798	5.03039	0.0413949	0	ENSG00000188191	PRKAR1B
	chr11	117294513	117295102	L1MB4	+	LINE/L1	LINE	L1MB4	3.23338	0.594312	5.44054	0.0413949	3388	ENSG00000177103	DSCAML1
	chr9	34393146	34393480	L1MEd	-	LINE/L1	LINE	L1MEd	30.5711	11.725	2.60734	0.0414446	0	ENSG00000164972	C9orf24
	chr8	97235065	97235524	L1MA9	+	LINE/L1	LINE	L1MA9	49.9809	23.3017	2.14494	0.0415623	2625	ENSG00000156467	UQCRB
	chr13	20241350	20241881	L1MC1	-	LINE/L1	LINE	L1MC1	52.8578	23.0358	2.29459	0.0415744	0	ENSG00000196199	MPHOSPH8
	chr6	3319046	3319664	L2a	+	LINE/L2	LINE	L2a	9.71346	2.44845	3.96719	0.0415988	0	ENSG00000137266	SLC22A23
	chr20	49562760	49563072	L2	+	LINE/L2	LINE	L2	3.05309	0.595023	5.13104	0.0415988	0	ENSG00000000419	DPM1
	chr8	27555934	27556479	L1ME2	+	LINE/L1	LINE	L1ME2	11.3586	2.94948	3.85103	0.0416018	21642	ENSG00000168077	SCARA3
	chr3	11041969	11042035	L2c	-	LINE/L2	LINE	L2c	3.04135	0.594312	5.11743	0.0416249	0	ENSG00000157103	SLC6A1
	chr9	117180765	117181293	L2a	+	LINE/L2	LINE	L2a	4.15483	0.823687	5.04419	0.0416484	0	ENSG00000095397	WHRN
	chr6	150600594	150601163	L1MC3	-	LINE/L1	LINE	L1MC3	3.6572	0.703481	5.19872	0.0416636	29102	ENSG00000198729	PPP1R14C
	chr20	25681352	25687797	L1PA7	-	LINE/L1	LINE	L1PA7	7.78436	1.68399	4.62256	0.0417185	-3876	ENSG00000130684	ZNF337
	chr18	6004596	6004996	L1MB3	+	LINE/L1	LINE	L1MB3	3.39163	0.663266	5.11353	0.0417185	0	ENSG00000154655	L3MBTL4
	chr9	19365062	19366317	L1MB8	+	LINE/L1	LINE	L1MB8	4.45975	0.857011	5.20385	0.0417314	0	ENSG00000137145	DENND4C
	chr9	37513887	37513954	L1MD3	+	LINE/L1	LINE	L1MD3	13.7489	3.93911	3.49037	0.0418215	0	ENSG00000147912	FBXO10
	chr13	111321943	111328064	L1PA5	+	LINE/L1	LINE	L1PA5	6.73468	1.44045	4.67539	0.0419036	0	ENSG00000134905	CARS2
	chr16	151442	151644	L2a	+	LINE/L2	LINE	L2a	7.4916	1.67928	4.4612	0.0419104	0	ENSG00000103148	NPRL3
	chr20	62028197	62028921	L1MB3	-	LINE/L1	LINE	L1MB3	41.2534	18.407	2.24118	0.0419142	8622	ENSG00000075043	KCNQ2
	chr1	77989648	77990582	L1MB3	-	LINE/L1	LINE	L1MB3	9.01502	2.18736	4.12141	0.0419142	0	ENSG00000154027	AK5
	chr19	44240037	44240157	L2a	+	LINE/L2	LINE	L2a	7.39736	1.7176	4.3068	0.0419388	0	ENSG00000105771	SMG9
	chr10	135214120	135214527	L1MB3	-	LINE/L1	LINE	L1MB3	15.547	4.80374	3.23644	0.041946	0	ENSG00000254536	RP11-108K14.8
	chr8	17855562	17857343	L1PB1	-	LINE/L1	LINE	L1PB1	7.32831	1.60004	4.58007	0.0420221	0	ENSG00000078674	PCM1
	chr10	49564915	49565226	L1ME3B	+	LINE/L1	LINE	L1ME3B	5.82099	1.09374	5.32209	0.0420531	0	ENSG00000107643	MAPK8
	chr10	50949606	50949685	L3	+	LINE/CR1	LINE	L3	3.862	0.768196	5.02736	0.0421437	0	ENSG00000197444	OGDHL
	chr1	212982127	212982727	L1MB7	+	LINE/L1	LINE	L1MB7	6.3859	1.44916	4.40663	0.042168	0	ENSG00000203705	TATDN3
	chr3	191875831	191876099	L2	+	LINE/L2	LINE	L2	4.04724	0.703061	5.7566	0.042168	0	ENSG00000114279	FGF12
	chr6	26173565	26173919	L1M5	-	LINE/L1	LINE	L1M5	46.6351	21.3886	2.18037	0.0422462	1989	ENSG00000158373	HIST1H2BD
	chr7	44261423	44261621	L1ME3Cz	-	LINE/L1	LINE	L1ME3Cz	9.3836	1.96174	4.78332	0.0422462	0	ENSG00000058404	CAMK2B
	chr7	23348733	23348828	L1MC4a	+	LINE/L1	LINE	L1MC4a	7.56132	1.54191	4.90387	0.0422462	0	ENSG00000156928	MALSU1
	chr2	122432919	122434507	L1PBa	+	LINE/L1	LINE	L1PBa	3.90898	0.777363	5.0285	0.0422462	-25757	ENSG00000074054	CLASP1
	chr12	50289661	50289836	L2d2	+	LINE/L2	LINE	L2d2	3.87575	0.745157	5.20125	0.0422462	0	ENSG00000135472	FAIM2
	chr1	114099674	114102189	L1PA11	+	LINE/L1	LINE	L1PA11	4.09721	0.78722	5.20465	0.0423407	0	ENSG00000081026	MAGI3
	chr14	67391851	67393788	L1MA3	-	LINE/L1	LINE	L1MA3	2.52118	0.506232	4.98029	0.0423861	0	ENSG00000171723	GPHN
	chr10	14955156	14955410	L1MB8	+	LINE/L1	LINE	L1MB8	9.5463	2.36557	4.03551	0.0423913	0	ENSG00000152457	DCLRE1C
	chr17	41972319	41972470	L1ME3Cz	+	LINE/L1	LINE	L1ME3Cz	3.93923	0.767115	5.13512	0.0424224	0	ENSG00000108852	MPP2
	chr19	4521233	4521593	L2c	-	LINE/L2	LINE	L2c	3.77189	0.703256	5.36347	0.0425429	951	ENSG00000214456	PLIN5
	chr3	58316290	58316339	L1ME4c	-	LINE/L1	LINE	L1ME4c	14.5604	4.71982	3.08495	0.0425981	-2269	ENSG00000168297	PXK
	chr12	86587	86728	L2a	-	LINE/L2	LINE	L2a	11.0246	2.95899	3.72581	0.0426761	-60325	ENSG00000268640	NA
	chr19	3962155	3962319	L1MC4a	+	LINE/L1	LINE	L1MC4a	6.84039	1.50118	4.55666	0.0426902	0	ENSG00000167657	DAPK3
	chr11	61286916	61287279	L1MD3	+	LINE/L1	LINE	L1MD3	7.82195	1.65325	4.73127	0.0427106	0	ENSG00000011347	SYT7
	chr19	39123798	39123970	L2b	-	LINE/L2	LINE	L2b	11.2229	2.87622	3.90198	0.0427204	0	ENSG00000178982	EIF3K
	chr16	57217830	57218340	L1MEd	+	LINE/L1	LINE	L1MEd	3.19642	0.631561	5.06114	0.0427204	0	ENSG00000172775	FAM192A
	chr1	110460794	110461723	L2	-	LINE/L2	LINE	L2	3.24879	0.614666	5.28545	0.0427204	0	ENSG00000184371	CSF1
	chr18	77920173	77920276	L1MA3	+	LINE/L1	LINE	L1MA3	10.6093	2.69014	3.94378	0.0427549	0	ENSG00000267270	PARD6G-AS1
	chr7	64429499	64430664	L1P4	-	LINE/L1	LINE	L1P4	5.50109	1.21381	4.5321	0.0427549	1491	ENSG00000152926	ZNF117
	chr1	207950675	207952653	L1PA14	-	LINE/L1	LINE	L1PA14	5.31078	1.13006	4.69957	0.0427549	0	ENSG00000117335	CD46
	chr6	110465062	110466948	L1PA4	-	LINE/L1	LINE	L1PA4	5.113	1.02602	4.98332	0.0427549	0	ENSG00000112290	WASF1
	chr7	78835300	78838620	L1MA8	+	LINE/L1	LINE	L1MA8	2.49968	0.506232	4.93782	0.042764	0	ENSG00000187391	MAGI2
	chr19	424346	424413	L3	-	LINE/CR1	LINE	L3	12.5245	3.67541	3.40765	0.0428033	0	ENSG00000129946	SHC2
	chr9	14589270	14589503	L1MB7	+	LINE/L1	LINE	L1MB7	17.1102	5.99055	2.8562	0.0428056	21567	ENSG00000175893	ZDHHC21
	chr14	33557268	33563332	L1PA5	+	LINE/L1	LINE	L1PA5	9.5929	2.3186	4.13737	0.0428056	0	ENSG00000151322	NPAS3
	chr7	78612968	78614259	L2a	+	LINE/L2	LINE	L2a	2.5812	0.506232	5.09886	0.0428056	0	ENSG00000187391	MAGI2
	chr13	48854914	48855279	L1MB2	-	LINE/L1	LINE	L1MB2	9.66193	2.48647	3.8858	0.0428755	17852	ENSG00000136156	ITM2B
	chr2	130742139	130742350	L1MEc	-	LINE/L1	LINE	L1MEc	6.00003	1.3892	4.31904	0.0429076	1829	ENSG00000222014	RAB6C
	chr11	66017116	66017353	L2b	+	LINE/L2	LINE	L2b	4.72441	0.969592	4.87258	0.0429089	4899	ENSG00000175115	PACS1
	chr22	24148104	24148598	L4_A_Mam	-	LINE/RTE-X	LINE	L4_A_Mam	3.94383	0.767633	5.13764	0.0429089	0	ENSG00000099956	SMARCB1
	chr15	29109330	29109943	L1ME4b	+	LINE/L1	LINE	L1ME4b	62.0934	28.2194	2.20038	0.0429255	-19687	ENSG00000034053	APBA2
	chr7	2675203	2675260	L2d2	-	LINE/L2	LINE	L2d2	3.73604	0.744754	5.01648	0.0429416	0	ENSG00000136295	TTYH3
	chr12	66533119	66534400	L1MEc	+	LINE/L1	LINE	L1MEc	10.689	2.84236	3.7606	0.0429824	0	ENSG00000228144	RP11-745O10.4
	chr1	76630745	76636153	L1PA13	-	LINE/L1	LINE	L1PA13	3.67603	0.69798	5.26667	0.0430053	0	ENSG00000184005	ST6GALNAC3
	chr6	3027459	3027598	L1MEd	+	LINE/L1	LINE	L1MEd	53.2877	24.1057	2.21059	0.0430115	7464	ENSG00000124588	NQO2
	chr18	21744692	21744869	L1M1	+	LINE/L1	LINE	L1M1	4.94066	0.986592	5.00781	0.0430465	0	ENSG00000141447	OSBPL1A
	chr21	47617091	47617521	L1MC3	+	LINE/L1	LINE	L1MC3	4.99816	1.03038	4.85077	0.0430497	0	ENSG00000160285	LSS
	chr15	69008763	69009361	L2a	-	LINE/L2	LINE	L2a	9.64501	2.06668	4.66692	0.0431221	0	ENSG00000103647	CORO2B
	chr2	62976121	62982272	L1PA5	-	LINE/L1	LINE	L1PA5	3.40756	0.630306	5.4062	0.0431221	0	ENSG00000115504	EHBP1
	chr8	102156891	102158018	L1M6	-	LINE/L1	LINE	L1M6	8.38402	1.81766	4.61254	0.0431368	32089	ENSG00000120963	ZNF706
	chr5	109067062	109071384	L1PA3	-	LINE/L1	LINE	L1PA3	3.21241	0.594312	5.40526	0.0431375	0	ENSG00000112893	MAN2A1
	chr17	45500003	45500355	L1M5	+	LINE/L1	LINE	L1M5	7.65337	1.94051	3.94399	0.0431495	0	ENSG00000178852	EFCAB13
	chr1	46781686	46781916	L2a	+	LINE/L2	LINE	L2a	5.21235	1.09641	4.75403	0.0431495	0	ENSG00000173660	UQCRH
	chr1	85766976	85767565	L1MC4a	+	LINE/L1	LINE	L1MC4a	2.99776	0.596754	5.02344	0.0431495	16600	ENSG00000153904	DDAH1
	chr5	152117120	152117927	L1MB7	-	LINE/L1	LINE	L1MB7	4.72045	0.970088	4.866	0.043212	-304192	ENSG00000132911	NMUR2
	chr14	20783269	20783613	L1MC	+	LINE/L1	LINE	L1MC	5.69639	1.16355	4.8957	0.043212	0	ENSG00000100814	CCNB1IP1
	chr11	33282764	33283577	L1PREC2	-	LINE/L1	LINE	L1PREC2	3.04372	0.594312	5.12142	0.0432629	0	ENSG00000110422	HIPK3
	chr17	44825778	44826567	HAL1	+	LINE/L1	LINE	HAL1	3.56714	0.703481	5.0707	0.0432715	0	ENSG00000073969	NSF
	chr1	7877813	7878396	L1MD3	+	LINE/L1	LINE	L1MD3	3.30818	0.630306	5.24853	0.0432715	0	ENSG00000049246	PER3
	chr18	44239431	44239889	L1ME1	+	LINE/L1	LINE	L1ME1	27.3581	9.70979	2.81757	0.0432749	-2436	ENSG00000167210	LOXHD1
	chr2	149168425	149169841	L1PA15	-	LINE/L1	LINE	L1PA15	2.33585	0.506232	4.61418	0.0432749	0	ENSG00000204406	MBD5
	chr7	7317446	7317574	L2b	+	LINE/L2	LINE	L2b	5.32954	1.0927	4.87741	0.0432749	29165	ENSG00000106392	C1GALT1
	chr14	48060544	48063092	L1PA10	+	LINE/L1	LINE	L1PA10	6.48336	1.29626	5.00159	0.0432749	0	ENSG00000139915	MDGA2
	chr6	3005365	3005863	L1MB2	-	LINE/L1	LINE	L1MB2	3.59694	0.708166	5.07924	0.0432749	0	ENSG00000124588	NQO2
	chr22	49020956	49022779	L1MC3	-	LINE/L1	LINE	L1MC3	3.02379	0.594312	5.08789	0.0432749	0	ENSG00000219438	FAM19A5
	chr1	28840397	28840472	L1MEc	-	LINE/L1	LINE	L1MEc	2.87454	0.564652	5.09081	0.0432749	0	ENSG00000180198	RCC1
	chr14	74555584	74556073	L2d2	-	LINE/L2	LINE	L2d2	3.03911	0.596464	5.09522	0.0432749	0	ENSG00000205659	LIN52
	chr16	25173077	25173496	L1ME3Cz	+	LINE/L1	LINE	L1ME3Cz	4.01645	0.756868	5.30668	0.0432749	0	ENSG00000205629	LCMT1
	chr20	3013429	3014259	L2	+	LINE/L2	LINE	L2	3.07926	0.594312	5.18121	0.0433488	0	ENSG00000132670	PTPRA
	chr16	81722268	81724005	L1PA5	-	LINE/L1	LINE	L1PA5	9.01722	2.1887	4.1199	0.0433924	0	ENSG00000153815	CMIP
	chr14	42151616	42153469	L1MA3	+	LINE/L1	LINE	L1MA3	2.78039	0.564652	4.92408	0.0433924	0	ENSG00000165379	LRFN5
	chr7	65819981	65820179	L1M5	+	LINE/L1	LINE	L1M5	3.22727	0.654665	4.92965	0.0433924	0	ENSG00000169902	TPST1
	chr13	66993494	66998445	L1P3	+	LINE/L1	LINE	L1P3	2.36393	0.506232	4.66965	0.043457	0	ENSG00000184226	PCDH9
	chr15	68588768	68588972	L1ME3G	-	LINE/L1	LINE	L1ME3G	12.6298	3.66202	3.44886	0.0434781	566	ENSG00000169018	FEM1B
	chr19	52696612	52696833	L2a	-	LINE/L2	LINE	L2a	2.41697	0.506232	4.77443	0.0434999	0	ENSG00000105568	PPP2R1A
	chr16	87509187	87510399	L1ME2z	+	LINE/L1	LINE	L1ME2z	2.49943	0.506232	4.93732	0.0435052	0	ENSG00000140948	ZCCHC14
	chr15	25535603	25537784	L1MC	+	LINE/L1	LINE	L1MC	11.3423	3.0489	3.72014	0.0435514	44598	ENSG00000114062	UBE3A
	chr9	34396180	34396316	L1ME4a	+	LINE/L1	LINE	L1ME4a	7.62378	1.81299	4.20508	0.0435514	0	ENSG00000164972	C9orf24
	chr1	201116229	201117011	L2c	+	LINE/L2	LINE	L2c	3.05091	0.595456	5.12366	0.0435514	0	ENSG00000116857	TMEM9
	chr1	77890158	77890989	L1MCa	+	LINE/L1	LINE	L1MCa	2.94034	0.595023	4.94156	0.0437008	0	ENSG00000154027	AK5
	chr19	40773644	40773948	L2b	-	LINE/L2	LINE	L2b	4.83721	0.958748	5.04534	0.0438319	0	ENSG00000105221	AKT2
	chr3	167728821	167734843	L1PA2	+	LINE/L1	LINE	L1PA2	13.2761	3.92883	3.37916	0.0438945	0	ENSG00000173905	GOLIM4
	chr13	96466974	96467933	L1ME1	+	LINE/L1	LINE	L1ME1	9.96395	2.49664	3.99094	0.0438945	0	ENSG00000102595	UGGT2
	chr6	18228621	18234592	L1PA5	+	LINE/L1	LINE	L1PA5	8.52854	2.02933	4.20264	0.0438945	0	ENSG00000124795	DEK
	chr3	14175942	14176203	L2b	-	LINE/L2	LINE	L2b	5.83621	1.26872	4.60006	0.0438945	0	ENSG00000170876	TMEM43
	chr1	59005379	59006651	L1MEc	+	LINE/L1	LINE	L1MEc	5.40489	1.14927	4.7029	0.0438945	0	ENSG00000173406	DAB1
	chrX	73493025	73493226	L1ME4a	+	LINE/L1	LINE	L1ME4a	3.10351	0.594312	5.22203	0.0438945	-30800	ENSG00000187969	ZCCHC13
	chr7	78821910	78822341	L2	-	LINE/L2	LINE	L2	3.1464	0.630306	4.99186	0.0439465	0	ENSG00000187391	MAGI2
	chr13	102806462	102811031	L1PA4	+	LINE/L1	LINE	L1PA4	3.82669	0.742427	5.1543	0.0439735	0	ENSG00000102466	FGF14
	chr9	131190246	131190387	L2b	+	LINE/L2	LINE	L2b	7.13966	1.59487	4.47663	0.0440144	0	ENSG00000167123	CERCAM
	chr3	64156584	64156928	L2a	+	LINE/L2	LINE	L2a	2.42756	0.506232	4.79535	0.0440144	0	ENSG00000163637	PRICKLE2
	chr3	51044056	51048091	L1PA5	-	LINE/L1	LINE	L1PA5	4.58171	0.950807	4.81876	0.0440144	0	ENSG00000088538	DOCK3
	chr5	133722347	133722642	L1ME4a	-	LINE/L1	LINE	L1ME4a	4.82504	0.965363	4.99816	0.0440144	0	ENSG00000119048	UBE2B
	chr6	28231168	28231412	L1ME4b	-	LINE/L1	LINE	L1ME4b	24.2413	9.36285	2.5891	0.0441004	2433	ENSG00000189134	NKAPL
	chr16	10508750	10510367	L1MA2	+	LINE/L1	LINE	L1MA2	4.2543	0.821062	5.18146	0.0441004	0	ENSG00000166669	ATF7IP2
	chr17	16696240	16696725	L1ME4a	+	LINE/L1	LINE	L1ME4a	4.90068	0.992933	4.93556	0.0441381	0	ENSG00000170160	CCDC144A
	chr15	75306603	75307155	L2	-	LINE/L2	LINE	L2	14.2379	4.32986	3.2883	0.0441548	0	ENSG00000198794	SCAMP5
	chr16	21886765	21886966	L2a	-	LINE/L2	LINE	L2a	5.35068	1.05749	5.05979	0.0441818	0	ENSG00000185864	NPIPB4
	chr3	51999190	51999507	L2d2	+	LINE/L2	LINE	L2d2	48.2663	21.5621	2.23848	0.0443506	0	ENSG00000090097	PCBP4
	chr16	559191	559524	HAL1	-	LINE/L1	LINE	HAL1	5.31878	1.12407	4.73171	0.0443506	0	ENSG00000090565	RAB11FIP3
	chr7	128413332	128413436	L1PA13	-	LINE/L1	LINE	L1PA13	51.4276	24.3264	2.11407	0.0443998	0	ENSG00000128617	OPN1SW
	chr12	121101649	121101755	L2d2	-	LINE/L2	LINE	L2d2	11.3384	3.06095	3.70421	0.0444164	0	ENSG00000157782	CABP1
	chr13	78289281	78291602	L1ME1	-	LINE/L1	LINE	L1ME1	10.3915	2.53905	4.09267	0.0444429	0	ENSG00000139737	SLAIN1
	chr1	115319297	115319882	L1PA6	+	LINE/L1	LINE	L1PA6	7.78937	1.86611	4.17413	0.0444429	0	ENSG00000052723	SIKE1
	chr16	24688946	24689127	L2a	+	LINE/L2	LINE	L2a	3.20737	0.614666	5.21807	0.0444972	-51890	ENSG00000090905	TNRC6A
	chr6	26175404	26175554	L1MEd	-	LINE/L1	LINE	L1MEd	12.9676	3.91059	3.31603	0.0445611	3828	ENSG00000158373	HIST1H2BD
	chr6	31376803	31377638	L1MB3	-	LINE/L1	LINE	L1MB3	6.16307	1.37668	4.47675	0.044596	0	ENSG00000204520	MICA
	chr15	88989214	88989913	L1ME2	+	LINE/L1	LINE	L1ME2	23.1334	8.46162	2.73392	0.0446054	12795	ENSG00000259494	MRPL46
	chr5	60842091	60842230	L2b	-	LINE/L2	LINE	L2b	15.8571	5.15662	3.07509	0.0446054	95	ENSG00000130449	ZSWIM6
	chr1	41641937	41648034	L1PA4	+	LINE/L1	LINE	L1PA4	7.31035	1.69209	4.32031	0.0446054	0	ENSG00000010803	SCMH1
	chr4	24345378	24351854	L1PB1	-	LINE/L1	LINE	L1PB1	7.82092	1.74107	4.49201	0.0446054	167211	ENSG00000109606	DHX15
	chr8	104598153	104599627	L1M1	+	LINE/L1	LINE	L1M1	6.22466	1.25874	4.94515	0.0446054	0	ENSG00000176406	RIMS2
	chr11	74684095	74684687	L2a	+	LINE/L2	LINE	L2a	2.59229	0.506232	5.12076	0.0446054	0	ENSG00000118363	SPCS2
	chr21	38449851	38450119	L1PA8A	-	LINE/L1	LINE	L1PA8A	7.53912	1.83176	4.11578	0.0446056	0	ENSG00000182670	TTC3
	chr4	114187122	114187752	L1PA7	-	LINE/L1	LINE	L1PA7	3.81464	0.724291	5.26672	0.0447321	0	ENSG00000145362	ANK2
	chr7	100249491	100249735	HAL1	+	LINE/L1	LINE	HAL1	2.85206	0.564652	5.051	0.0447689	0	ENSG00000077080	ACTL6B
	chr1	156687200	156687354	L2d2	+	LINE/L2	LINE	L2d2	6.90352	1.61088	4.28555	0.0447899	4330	ENSG00000143319	ISG20L2
	chr3	125838125	125838311	L2-1_AMi	+	LINE/L2	LINE	L2-1_AMi	4.15613	0.831149	5.00047	0.0447982	0	ENSG00000144908	ALDH1L1
	chr3	195661397	195662286	L1M1	+	LINE/L1	LINE	L1M1	9.35532	2.32459	4.02451	0.0448133	-22582	ENSG00000061938	TNK2
	chr8	6548865	6549694	L1PREC2	-	LINE/L1	LINE	L1PREC2	4.36592	0.824192	5.29722	0.0448133	-16185	ENSG00000155189	AGPAT5
	chr3	145766409	145766539	L1ME1	+	LINE/L1	LINE	L1ME1	3.6258	0.722484	5.01852	0.0448216	-15820	ENSG00000232013	NA
	chr14	103401381	103401843	L1MB5	+	LINE/L1	LINE	L1MB5	6.27803	1.24068	5.06013	0.0448216	0	ENSG00000198752	CDC42BPB
	chr20	44527833	44527975	L2b	-	LINE/L2	LINE	L2b	3.06414	0.595456	5.14587	0.0448216	0	ENSG00000100979	PLTP
	chr8	65299481	65299609	L2a	-	LINE/L2	LINE	L2a	18.287	5.62901	3.2487	0.0448287	-193206	ENSG00000180828	BHLHE22
	chr15	83321180	83321564	L1ME3	-	LINE/L1	LINE	L1ME3	5.89359	1.34398	4.38519	0.0448287	-3569	ENSG00000214575	CPEB1
	chr11	61210527	61210952	L1MCa	-	LINE/L1	LINE	L1MCa	5.86761	1.27894	4.58786	0.0448287	0	ENSG00000256591	RP11-286N22.8
	chr12	123394930	123395136	L1MEd	-	LINE/L1	LINE	L1MEd	6.87557	1.43416	4.79416	0.0448287	10363	ENSG00000150967	ABCB9
	chr19	23508427	23508965	L2c	+	LINE/L2	LINE	L2c	5.3392	1.01794	5.24513	0.0448817	0	ENSG00000167232	ZNF91
	chr19	47889368	47889516	L1ME3A	-	LINE/L1	LINE	L1ME3A	5.53121	1.16415	4.75128	0.0449495	3408	ENSG00000134815	DHX34
	chr7	2810956	2811782	L1ME1	-	LINE/L1	LINE	L1ME1	3.51831	0.696852	5.04887	0.0450069	0	ENSG00000174945	AMZ1
	chr1	90079776	90080663	L2a	+	LINE/L2	LINE	L2a	4.41461	0.922733	4.78427	0.0450429	16354	ENSG00000197147	LRRC8B
	chr22	40810362	40810891	L1MB4	+	LINE/L1	LINE	L1MB4	3.99278	0.78374	5.09452	0.0450673	0	ENSG00000196588	MKL1
	chr2	96486784	96489303	L1PA2	-	LINE/L1	LINE	L1PA2	43.3538	17.8539	2.42826	0.0451857	25285	ENSG00000174501	ANKRD36C
	chr11	67062281	67062606	L1MB7	-	LINE/L1	LINE	L1MB7	5.66868	1.16353	4.87196	0.0453129	0	ENSG00000172932	ANKRD13D
	chr4	16300901	16302749	L1MC1	+	LINE/L1	LINE	L1MC1	4.09278	0.781281	5.23856	0.0453129	-71869	ENSG00000169762	TAPT1
	chr9	140381203	140381300	L2	+	LINE/L2	LINE	L2	3.99306	0.826515	4.83119	0.0455002	0	ENSG00000130653	PNPLA7
	chr10	38310583	38311302	L1MD2	+	LINE/L1	LINE	L1MD2	4.48344	0.872555	5.13829	0.0455113	0	ENSG00000189180	ZNF33A
	chr6	28145213	28145328	L3	+	LINE/CR1	LINE	L3	10.6575	2.79217	3.81692	0.0455488	17964	ENSG00000198315	ZKSCAN8
	chr10	134495753	134495921	L1MB3	+	LINE/L1	LINE	L1MB3	8.23809	2.11194	3.90073	0.0455488	0	ENSG00000068383	INPP5A
	chr1	233203519	233206500	L1MD1	+	LINE/L1	LINE	L1MD1	5.19054	1.02705	5.05381	0.0455488	0	ENSG00000135749	PCNX2
	chr11	670097	670260	L1ME2z	+	LINE/L1	LINE	L1ME2z	6.75926	1.51545	4.46023	0.0455801	0	ENSG00000177030	DEAF1
	chr2	207442927	207446605	L1PB1	-	LINE/L1	LINE	L1PB1	12.2726	3.62315	3.38728	0.0455807	0	ENSG00000114948	ADAM23
	chr17	37834350	37834536	L3b	-	LINE/CR1	LINE	L3b	5.42645	1.24098	4.37271	0.0455807	0	ENSG00000161395	PGAP3
	chr1	249145463	249147728	L2a	+	LINE/L2	LINE	L2a	19.7795	7.14167	2.76959	0.0456337	0	ENSG00000171163	ZNF692
	chr5	152112050	152112362	L1ME3A	-	LINE/L1	LINE	L1ME3A	6.02083	1.23025	4.89399	0.0456337	-299122	ENSG00000132911	NMUR2
	chr10	102137523	102137565	L3	+	LINE/CR1	LINE	L3	3.0683	0.631273	4.86049	0.045671	12933	ENSG00000099194	SCD
	chr2	54621911	54622690	L1ME3Cz	+	LINE/L1	LINE	L1ME3Cz	3.07405	0.615838	4.99165	0.045671	11033	ENSG00000177994	C2orf73
	chr17	79142677	79143105	L1MB7	+	LINE/L1	LINE	L1MB7	4.74667	1.02317	4.63917	0.0457121	-2801	ENSG00000181409	AATK
	chr21	34825697	34826016	L1MEc	+	LINE/L1	LINE	L1MEc	3.06486	0.614666	4.98621	0.0457121	0	ENSG00000159128	IFNGR2
	chr3	179670345	179671250	L1P3	+	LINE/L1	LINE	L1P3	3.22387	0.632051	5.10065	0.0457121	0	ENSG00000114757	PEX5L
	chr19	3856404	3856617	L1MB7	-	LINE/L1	LINE	L1MB7	4.58509	0.898026	5.10574	0.0457121	0	ENSG00000105278	ZFR2
	chr11	65752787	65752909	L1ME3A	+	LINE/L1	LINE	L1ME3A	3.53047	0.685204	5.15244	0.0457121	5489	ENSG00000175467	SART1
	chr7	76190516	76196672	L1PA4	-	LINE/L1	LINE	L1PA4	17.1736	4.55217	3.77261	0.0457523	0	ENSG00000243566	UPK3B
	chr3	178293830	178300311	L1PA7	+	LINE/L1	LINE	L1PA7	6.43213	1.38656	4.63892	0.0457523	0	ENSG00000197584	KCNMB2
	chr10	38336583	38337343	L1MEc	+	LINE/L1	LINE	L1MEc	3.89729	0.742817	5.24663	0.0457523	0	ENSG00000189180	ZNF33A
	chr17	68188861	68189316	L1M5	-	LINE/L1	LINE	L1M5	10.9529	2.98869	3.66478	0.0458155	12673	ENSG00000123700	KCNJ2
	chr2	100243037	100245007	L1PA13	-	LINE/L1	LINE	L1PA13	7.54923	1.72207	4.38382	0.0458155	0	ENSG00000144218	AFF3
	chr17	5283221	5283403	L2b	+	LINE/L2	LINE	L2b	4.20469	0.875778	4.8011	0.0458155	0	ENSG00000029725	RABEP1
	chr2	149121102	149126052	L1PA7	+	LINE/L1	LINE	L1PA7	10.6464	2.87202	3.70695	0.0458684	0	ENSG00000204406	MBD5
	chr3	126759358	126760020	L1MB3	+	LINE/L1	LINE	L1MB3	12.7866	3.61756	3.53458	0.0458749	3124	ENSG00000114554	PLXNA1
	chr4	86991544	86997572	L1PA2	-	LINE/L1	LINE	L1PA2	14.7403	4.33196	3.40268	0.0459237	0	ENSG00000109339	MAPK10
	chr6	86292149	86295112	L1PA7	+	LINE/L1	LINE	L1PA7	5.74753	1.18642	4.84442	0.0459507	0	ENSG00000135317	SNX14
	chr2	96484818	96485610	L1PA10	-	LINE/L1	LINE	L1PA10	27.5105	10.8881	2.52667	0.0459948	28978	ENSG00000174501	ANKRD36C
	chr14	93393397	93393609	L2d2	-	LINE/L2	LINE	L2d2	4.36116	0.911379	4.78524	0.0459963	0	ENSG00000100604	CHGA
	chr15	102202194	102202355	L1MC5	-	LINE/L1	LINE	L1MC5	2.88231	0.594312	4.84983	0.0459963	0	ENSG00000185418	TARSL2
	chr9	140293789	140294028	HAL1	-	LINE/L1	LINE	HAL1	3.06813	0.594312	5.16249	0.0459963	0	ENSG00000187609	EXD3
	chr1	160306640	160306756	L2b	+	LINE/L2	LINE	L2b	3.56364	0.70382	5.06329	0.0460437	0	ENSG00000122218	COPA
	chr10	83953199	83954320	L2c	-	LINE/L2	LINE	L2c	3.39776	0.696852	4.87588	0.0460946	0	ENSG00000185737	NRG3
	chr4	39453988	39454351	L2a	-	LINE/L2	LINE	L2a	84.4552	41.4845	2.03582	0.0461156	833	ENSG00000134962	KLB
	chr15	44649358	44650270	L1MC1	+	LINE/L1	LINE	L1MC1	2.92685	0.594312	4.92476	0.046182	0	ENSG00000166734	CASC4
	chr1	52763653	52764478	L1M2	-	LINE/L1	LINE	L1M2	4.10979	0.814103	5.04824	0.0461856	0	ENSG00000157077	ZFYVE9
	chr11	65518437	65519382	L1MC1	-	LINE/L1	LINE	L1MC1	17.9802	5.93999	3.02697	0.0461893	23983	ENSG00000254470	AP5B1
	chr15	50649895	50650145	L2a	-	LINE/L2	LINE	L2a	13.173	4.02577	3.27217	0.0461893	-2291	ENSG00000104064	GABPB1
	chr10	71861382	71861728	L1MB5	-	LINE/L1	LINE	L1MB5	2.33242	0.506232	4.60742	0.0461893	0	ENSG00000099284	H2AFY2
	chr13	42191627	42194779	L1PA6	-	LINE/L1	LINE	L1PA6	5.72486	1.19691	4.78303	0.0461893	0	ENSG00000102763	VWA8
	chr2	198473357	198476855	L1PA6	-	LINE/L1	LINE	L1PA6	7.22681	1.47091	4.91314	0.0461893	0	ENSG00000162944	RFTN2
	chr20	17402846	17403707	L1ME3Cz	+	LINE/L1	LINE	L1ME3Cz	2.53921	0.506232	5.01589	0.0461965	0	ENSG00000125851	PCSK2
	chr15	90762098	90762194	L2a	-	LINE/L2	LINE	L2a	3.59182	0.666824	5.38647	0.0462239	0	ENSG00000185033	SEMA4B
	chr2	236640703	236641356	HAL1b	-	LINE/L1	LINE	HAL1b	3.65673	0.719592	5.08168	0.0462812	0	ENSG00000157985	AGAP1
	chr12	132424878	132425069	L1ME2	-	LINE/L1	LINE	L1ME2	3.99463	0.782745	5.10336	0.0463243	0	ENSG00000177192	PUS1
	chr2	136473904	136474033	L2c	-	LINE/L2	LINE	L2c	3.78714	0.740404	5.11497	0.0463243	0	ENSG00000048991	R3HDM1
	chr6	8516827	8519653	L1ME1	+	LINE/L1	LINE	L1ME1	4.93353	0.928348	5.31431	0.046348	-81034	ENSG00000124786	SLC35B3
	chr15	76758215	76758966	L1M4c	-	LINE/L1	LINE	L1M4c	5.09651	0.946887	5.38239	0.0464175	0	ENSG00000140386	SCAPER
	chr2	242018844	242019417	L1MC5a	+	LINE/L1	LINE	L1MC5a	11.5194	3.22253	3.57466	0.0464914	0	ENSG00000162804	SNED1
	chr10	75594656	75594922	L2c	+	LINE/L2	LINE	L2c	7.29386	1.70926	4.26727	0.0465202	0	ENSG00000148660	CAMK2G
	chr8	1819301	1819707	L1M5	+	LINE/L1	LINE	L1M5	7.30026	1.60747	4.54147	0.0465202	0	ENSG00000104728	ARHGEF10
	chr12	49291351	49291552	L1M5	+	LINE/L1	LINE	L1M5	3.28321	0.66518	4.93583	0.0465202	5735	ENSG00000272822	RP11-302B13.5
	chr10	18599891	18600317	HAL1ME	-	LINE/L1	LINE	HAL1ME	3.11766	0.594312	5.24583	0.0465909	0	ENSG00000165995	CACNB2
	chr19	41872176	41872512	L2	+	LINE/L2	LINE	L2	9.21527	2.20115	4.18658	0.0467065	0	ENSG00000255730	CTC-435M10.3
	chr1	227739481	227743711	L1PA4	+	LINE/L1	LINE	L1PA4	4.50838	0.855534	5.26967	0.0467611	-7534	ENSG00000181450	ZNF678
	chr1	93095224	93101354	L1PA4	-	LINE/L1	LINE	L1PA4	5.30925	1.15443	4.59903	0.0468201	0	ENSG00000067208	EVI5
	chr5	64975459	64976181	L1PA11	+	LINE/L1	LINE	L1PA11	2.92638	0.596754	4.90383	0.0470585	0	ENSG00000197860	SGTB
	chr17	35331396	35332092	L1ME4a	-	LINE/L1	LINE	L1ME4a	4.10913	0.829158	4.95579	0.0470654	0	ENSG00000108270	NA
	chr10	71259314	71259875	L2b	-	LINE/L2	LINE	L2b	8.03753	2.01724	3.98442	0.0470963	0	ENSG00000099282	TSPAN15
	chr19	45456889	45457095	L2b	-	LINE/L2	LINE	L2b	5.65211	1.23548	4.57482	0.0471383	0	ENSG00000267114	CTB-129P6.11
	chr22	24824235	24824705	L1MEi	-	LINE/L1	LINE	L1MEi	4.24907	0.826805	5.13915	0.0471383	0	ENSG00000258555	SPECC1L-ADORA2A
	chr3	44162635	44162856	L2b	+	LINE/L2	LINE	L2b	28.3301	10.9215	2.59397	0.0471519	-120523	ENSG00000173769	TOPAZ1
	chr1	109497766	109497957	L2a	-	LINE/L2	LINE	L2a	3.76493	0.757633	4.96933	0.0471519	0	ENSG00000162641	AKNAD1
	chr8	68115634	68116878	L2	+	LINE/L2	LINE	L2	4.83194	0.976118	4.95016	0.0471895	0	ENSG00000066777	ARFGEF1
	chr15	72621682	72621850	L1MC	+	LINE/L1	LINE	L1MC	4.44235	0.924742	4.80388	0.0472275	-9213	ENSG00000140488	CELF6
	chr22	32615392	32616019	L1M5	+	LINE/L1	LINE	L1M5	4.10078	0.692026	5.92576	0.047232	0	ENSG00000100191	SLC5A4
	chr1	3777093	3777436	L1MD2	-	LINE/L1	LINE	L1MD2	8.19386	2.01885	4.05868	0.0472561	0	ENSG00000169598	DFFB
	chr7	76696076	76698770	L1PBa	-	LINE/L1	LINE	L1PBa	11.5207	2.90777	3.96204	0.0472632	47737	ENSG00000243566	UPK3B
	chr19	58020468	58020569	L1M4	-	LINE/L1	LINE	L1M4	8.11421	2.14644	3.7803	0.0473007	0	ENSG00000152439	ZNF773
	chr19	37030301	37030845	L1M4	+	LINE/L1	LINE	L1M4	2.4551	0.506232	4.84976	0.0473007	0	ENSG00000186020	ZNF529
	chr15	65305359	65305620	L1MB7	-	LINE/L1	LINE	L1MB7	3.5538	0.703481	5.05174	0.0473007	0	ENSG00000103707	MTFMT
	chr9	136470946	136471229	L2	+	LINE/L2	LINE	L2	3.86518	0.756091	5.11206	0.0473007	-19628	ENSG00000196990	FAM163B
	chr1	119731422	119732923	L1MEc	-	LINE/L1	LINE	L1MEc	7.33254	1.79719	4.08	0.0476144	-48129	ENSG00000116874	WARS2
	chr10	134003101	134003359	L2	+	LINE/L2	LINE	L2	3.83731	0.745996	5.14387	0.0476417	0	ENSG00000151640	DPYSL4
	chr19	47907820	47908222	L2b	+	LINE/L2	LINE	L2b	19.4583	6.7968	2.86286	0.0477039	0	ENSG00000105419	MEIS3
	chr3	138364125	138365330	L1M2b	-	LINE/L1	LINE	L1M2b	12.1484	2.90179	4.18653	0.0477112	7531	ENSG00000051382	PIK3CB
	chr7	99812643	99812836	L3	-	LINE/CR1	LINE	L3	26.5872	10.3451	2.57004	0.047718	0	ENSG00000066923	STAG3
	chr19	17898239	17898399	L2a	-	LINE/L2	LINE	L2a	3.39625	0.643075	5.28126	0.0477705	0	ENSG00000130475	FCHO1
	chr2	171851060	171851357	L1ME3A	-	LINE/L1	LINE	L1ME3A	4.80524	1.03649	4.63607	0.0478063	0	ENSG00000198586	TLK1
	chr19	38096817	38097884	L1ME1	-	LINE/L1	LINE	L1ME1	4.51183	0.970386	4.64952	0.0478063	0	ENSG00000171817	ZNF540
	chr2	187264094	187264440	L1MB5	-	LINE/L1	LINE	L1MB5	5.05938	1.085	4.66303	0.0478063	-86444	ENSG00000065548	ZC3H15
	chr2	179216841	179222974	L1PA6	+	LINE/L1	LINE	L1PA6	5.08303	1.12217	4.52965	0.0478218	0	ENSG00000079156	OSBPL6
	chr19	40862018	40862269	L2b	-	LINE/L2	LINE	L2b	13.1089	3.44658	3.80346	0.0478456	0	ENSG00000105223	PLD3
	chr16	70379527	70379714	L1ME2	-	LINE/L1	LINE	L1ME2	2.81836	0.594312	4.74222	0.0478456	0	ENSG00000260537	RP11-529K1.3
	chr7	140873762	140878074	L1PA7	-	LINE/L1	LINE	L1PA7	2.36777	0.506232	4.67725	0.0478576	0	ENSG00000261115	TMEM178B
	chr5	58306603	58312118	L1PA5	+	LINE/L1	LINE	L1PA5	4.15844	0.879547	4.72794	0.0478576	0	ENSG00000113448	PDE4D
	chr3	76845660	76847760	L1MA3	+	LINE/L1	LINE	L1MA3	20.1225	6.01509	3.34534	0.0478986	0	ENSG00000185008	ROBO2
	chr12	99208884	99210035	L2a	+	LINE/L2	LINE	L2a	15.8973	5.01671	3.16886	0.0479306	0	ENSG00000185046	ANKS1B
	chr2	168183500	168185313	L1MA4A	-	LINE/L1	LINE	L1MA4A	2.40395	0.506232	4.74871	0.0479761	67238	ENSG00000163092	XIRP2
	chr11	133972092	133977378	L1PA5	+	LINE/L1	LINE	L1PA5	8.34072	2.00727	4.15526	0.0480036	0	ENSG00000166086	JAM3
	chr17	41104184	41104435	L2c	+	LINE/L2	LINE	L2c	3.83215	0.743016	5.15756	0.0480036	0	ENSG00000266967	AARSD1
	chr5	150482288	150482547	L1MB7	+	LINE/L1	LINE	L1MB7	4.98475	1.0771	4.62793	0.0481007	0	ENSG00000197043	ANXA6
	chr19	36665932	36665988	L2a	-	LINE/L2	LINE	L2a	5.85968	1.37197	4.27098	0.0481341	7201	ENSG00000196357	ZNF565
	chr14	81588687	81589184	HAL1	+	LINE/L1	LINE	HAL1	3.55897	0.696852	5.10721	0.0481341	0	ENSG00000165409	TSHR
	chr8	17857370	17858144	L2a	-	LINE/L2	LINE	L2a	3.89385	0.740404	5.25909	0.0481341	0	ENSG00000078674	PCM1
	chr19	19000655	19000791	L2a	+	LINE/L2	LINE	L2a	4.74479	1.01548	4.67247	0.0481426	0	ENSG00000130283	GDF1
	chr1	64050590	64051242	L1MD2	-	LINE/L1	LINE	L1MD2	20.9926	7.19366	2.91821	0.0482273	0	ENSG00000142856	ITGB3BP
	chr16	1487268	1487495	L1MB7	+	LINE/L1	LINE	L1MB7	2.33816	0.506232	4.61875	0.0482273	0	ENSG00000197599	CCDC154
	chr19	57781525	57781747	L2a	+	LINE/L2	LINE	L2a	4.26436	0.913084	4.67029	0.0482273	-9673	ENSG00000197714	ZNF460
	chr20	33426722	33427658	L1M4	-	LINE/L1	LINE	L1M4	4.32627	0.9079	4.76514	0.0482273	4866	ENSG00000131067	GGT7
	chr11	108051060	108051781	L1MB2	+	LINE/L1	LINE	L1MB2	2.4144	0.506232	4.76936	0.0482273	0	ENSG00000149308	NPAT
	chr15	85648187	85648333	L2a	-	LINE/L2	LINE	L2a	2.95726	0.614666	4.81116	0.0482273	0	ENSG00000073417	PDE8A
	chr8	10346640	10346837	L1ME3C	-	LINE/L1	LINE	L1ME3C	18.3146	6.60275	2.77378	0.0482495	-36220	ENSG00000184647	PRSS55
	chr3	33587656	33587886	L1M5	-	LINE/L1	LINE	L1M5	4.78442	1.02531	4.66631	0.0483051	0	ENSG00000163539	CLASP2
	chr2	210546835	210546952	L2a	-	LINE/L2	LINE	L2a	2.44433	0.506232	4.82848	0.0483896	0	ENSG00000078018	MAP2
	chr9	123396853	123398222	L1MA5	-	LINE/L1	LINE	L1MA5	4.78274	0.928027	5.15367	0.0483896	0	ENSG00000106780	MEGF9
	chr20	44052307	44052623	L1MC5a	-	LINE/L1	LINE	L1MC5a	7.70522	1.94934	3.95273	0.0483903	0	ENSG00000124155	PIGT
	chr14	58881546	58882651	L1MD1	+	LINE/L1	LINE	L1MD1	6.29956	1.4556	4.32781	0.0484628	0	ENSG00000100575	TIMM9
	chr14	93913040	93913599	L1ME1	-	LINE/L1	LINE	L1ME1	2.88645	0.596754	4.83691	0.0484628	0	ENSG00000133958	UNC79
	chr19	17620720	17621127	L1M4	-	LINE/L1	LINE	L1M4	14.3939	4.22264	3.40875	0.0484715	-1312	ENSG00000130313	PGLS
	chr12	7257565	7257863	HAL1	+	LINE/L1	LINE	HAL1	4.35206	0.948029	4.59064	0.0484715	0	ENSG00000139178	C1RL
	chr2	2140502	2142629	L1PA3	+	LINE/L1	LINE	L1PA3	2.83233	0.56468	5.01582	0.0484715	0	ENSG00000186487	MYT1L
	chr8	1740629	1741505	L1MB8	-	LINE/L1	LINE	L1MB8	9.9504	2.65462	3.74834	0.0485836	5892	ENSG00000182372	CLN8
	chr6	84008691	84009818	L1PREC2	-	LINE/L1	LINE	L1PREC2	6.36755	1.28744	4.94589	0.0486087	0	ENSG00000065833	ME1
	chr15	65385125	65385291	HAL1	-	LINE/L1	LINE	HAL1	26.3084	9.98787	2.63404	0.0487008	48	ENSG00000246922	UBAP1L
	chr4	13418389	13424541	L1PA6	+	LINE/L1	LINE	L1PA6	4.23011	0.814613	5.19278	0.0487008	0	ENSG00000157869	RAB28
	chr1	19982162	19982684	L2c	+	LINE/L2	LINE	L2c	4.44797	0.901968	4.93141	0.0487242	0	ENSG00000270136	MINOS1-NBL1
	chr22	21107536	21107967	L1MD3	-	LINE/L1	LINE	L1MD3	6.13265	1.2898	4.75471	0.0487753	0	ENSG00000241973	PI4KA
	chr4	216023	217000	L1MA9	-	LINE/L1	LINE	L1MA9	23.5622	8.861	2.65909	0.0487965	47465	ENSG00000186777	ZNF732
	chr3	139123405	139129585	L1PA6	+	LINE/L1	LINE	L1PA6	4.93478	1.08166	4.56222	0.0488826	-14832	ENSG00000184432	COPB2
	chr12	124107961	124108087	L1M3	+	LINE/L1	LINE	L1M3	4.22902	0.917539	4.60909	0.0488826	0	ENSG00000111361	EIF2B1
	chr2	233755210	233755373	L2b	+	LINE/L2	LINE	L2b	7.76147	1.66548	4.66018	0.0488826	0	ENSG00000066248	NGEF
	chr3	105122140	105123839	L1PB1	+	LINE/L1	LINE	L1PB1	3.14627	0.594893	5.28881	0.048982	0	ENSG00000170017	ALCAM
	chr2	55753095	55753457	L2d2	+	LINE/L2	LINE	L2d2	21.3354	7.87934	2.70777	0.0490278	0	ENSG00000163001	CFAP36
	chr16	67586078	67586167	L2b	+	LINE/L2	LINE	L2b	3.0492	0.594312	5.13064	0.0490842	5388	ENSG00000039523	FAM65A
	chr12	132277929	132278797	L1ME2	+	LINE/L1	LINE	L1ME2	3.00683	0.594312	5.05935	0.0491016	0	ENSG00000061936	SFSWAP
	chr11	67063237	67063809	L1MB7	-	LINE/L1	LINE	L1MB7	12.2787	3.41081	3.59993	0.0491371	0	ENSG00000172932	ANKRD13D
	chr4	145894669	145896596	L1ME3A	+	LINE/L1	LINE	L1ME3A	26.4685	10.5341	2.51265	0.0491906	0	ENSG00000164162	ANAPC10
	chr19	1588839	1589048	L1MB8	+	LINE/L1	LINE	L1MB8	20.6533	7.36864	2.80287	0.0492739	0	ENSG00000071655	MBD3
	chr19	38092349	38093306	L2a	-	LINE/L2	LINE	L2a	6.41482	1.55166	4.13416	0.0492739	0	ENSG00000171817	ZNF540
	chr6	167375904	167376233	L1PA16	-	LINE/L1	LINE	L1PA16	3.61504	0.742458	4.86902	0.0492739	-5226	ENSG00000026297	RNASET2
	chr16	28757146	28757400	L1M2	-	LINE/L1	LINE	L1M2	4.56872	0.942308	4.84843	0.0493783	-5709	ENSG00000196993	NPIPB9
	chr9	125961513	125962839	L1PB3	-	LINE/L1	LINE	L1PB3	4.25092	0.815114	5.21513	0.0493938	0	ENSG00000165209	STRBP
	chr17	41288186	41289458	L1PA5	+	LINE/L1	LINE	L1PA5	38.3454	16.6337	2.30528	0.0494145	-10687	ENSG00000012048	BRCA1
	chr15	43131135	43131960	L1PA15	-	LINE/L1	LINE	L1PA15	2.74925	0.566921	4.84944	0.0494848	0	ENSG00000128881	TTBK2
	chr1	39333351	39333742	L2b	-	LINE/L2	LINE	L2b	4.99986	1.0139	4.9313	0.0496647	0	ENSG00000214114	MYCBP
	chr6	26974319	26975353	L1MA9	+	LINE/L1	LINE	L1MA9	3.5831	0.697937	5.13384	0.0498078	118324	ENSG00000124635	HIST1H2BJ
	chr6	37357999	37358463	L2a	-	LINE/L2	LINE	L2a	8.54999	2.1577	3.96255	0.0498707	0	ENSG00000112130	RNF8
	chr1	40013436	40014186	L2c	-	LINE/L2	LINE	L2c	12.3201	3.06539	4.01908	0.0498707	12303	ENSG00000090621	PABPC4
	chr6	99885355	99885523	L1MC5	+	LINE/L1	LINE	L1MC5	2.34629	0.506232	4.63481	0.0498707	0	ENSG00000123552	USP45
	chr7	130721229	130721493	L1ME3C	+	LINE/L1	LINE	L1ME3C	4.50087	0.969382	4.64303	0.0498707	-73363	ENSG00000128585	MKLN1
	chr17	1069682	1069932	L2c	-	LINE/L2	LINE	L2c	2.46746	0.506232	4.87417	0.0498707	0	ENSG00000159842	ABR
	chr7	138706245	138706558	L1M3	+	LINE/L1	LINE	L1M3	17.3921	5.46801	3.1807	0.0498773	3895	ENSG00000146858	ZC3HAV1L
	chr17	44100516	44100747	L1ME4b	+	LINE/L1	LINE	L1ME4b	2.31122	0.506232	4.56554	0.0498773	0	ENSG00000186868	MAPT
	chr1	241041196	241041421	L2a	+	LINE/L2	LINE	L2a	5.08527	1.00625	5.05371	0.0499033	0	ENSG00000182901	RGS7
	chr17	47454108	47454513	L2c	+	LINE/L2	LINE	L2c	2.45236	0.506232	4.84433	0.04996	0	ENSG00000262039	RP11-81K2.1
	chr7	6467430	6467695	L1MC4	+	LINE/L1	LINE	L1MC4	2.94093	0.632049	4.65301	0.0499948	0	ENSG00000164535	DAGLB
	chr6	30198055	30200091	MLT1D-int|MLT1D|MLT1D-int|MLT1D	+	LTR/ERVL-MaLR	LTR	MLT1D-int	9.23342	42.5224	-4.60527	0.00303211	-16852	ENSG00000234127	TRIM26
	chr8	7445070	7449122	HERVE-int	+	LTR/ERV1	LTR	HERVE-int	3.05001	21.5076	-7.05166	0.00392263	45099	ENSG00000255251	PRR23D1
	chr6	122760127	122761381	MSTA-int|MSTA	+	LTR/ERVL-MaLR	LTR	MSTA-int	227.222	568.813	-2.50333	0.00594432	3119	ENSG00000111897	SERINC1
	chr8	161780	162125	MLT2B3	-	LTR/ERVL	LTR	MLT2B3	10.5872	42.7822	-4.04092	0.00658196	-11218	ENSG00000250210	SEPT14P9
	chr2	217079778	217080876	LTR57-int	-	LTR/ERVL	LTR	LTR57-int	98.7117	281.287	-2.84959	0.00667689	8753	ENSG00000079246	XRCC5
	chr9	91623600	91623872	LTR16C	+	LTR/ERVL	LTR	LTR16C	270.633	546.797	-2.02044	0.00742322	3676	ENSG00000213694	S1PR3
	chr12	108112262	108112429	ERVL-E-int	-	LTR/ERVL	LTR	ERVL-E-int	0.792157	5.71141	-7.20994	0.00832972	5319	ENSG00000136045	PWP1
	chr7	102914527	102915934	LTR12C	-	LTR/ERV1	LTR	LTR12C	128.493	302.136	-2.35137	0.00850687	-21936	ENSG00000105819	PMPCB
	chr2	217081404	217082304	MER49	-	LTR/ERV1	LTR	MER49	215.222	461.759	-2.1455	0.0087323	10379	ENSG00000079246	XRCC5
	chr7	101209753	101210119	MLT1A	-	LTR/ERVL-MaLR	LTR	MLT1A	124.478	287.451	-2.30925	0.00896145	46487	ENSG00000106436	MYL10
	chr4	8363183	8365849	MER41-int|MER41A	+	LTR/ERV1	LTR	MER41-int	56.9912	136.306	-2.3917	0.0106198	2161	ENSG00000087008	ACOX3
	chr14	21672011	21672370	THE1C	-	LTR/ERVL-MaLR	LTR	THE1C	190.195	393.498	-2.06892	0.0107957	4926	ENSG00000092199	HNRNPC
	chr4	108850653	108851028	MLT1B	-	LTR/ERVL-MaLR	LTR	MLT1B	1.12546	7.34311	-6.52454	0.0112855	-1498	ENSG00000155016	CYP2U1
	chr2	217078019	217079412	MER101-int	-	LTR/ERV1	LTR	MER101-int	128.13	269.773	-2.10546	0.0122866	6994	ENSG00000079246	XRCC5
	chr2	217079471	217079750	LOR1-int	-	LTR/ERV1	LTR	LOR1-int	41.7552	104.249	-2.49666	0.013171	8446	ENSG00000079246	XRCC5
	chr1	112005962	112006096	MLT2F	-	LTR/ERVL	LTR	MLT2F	25.3548	66.0271	-2.60412	0.0145335	568	ENSG00000116459	ATP5F1
	chr2	111889274	111889705	LTR47A|ERVL47-int	-	LTR/ERVL	LTR	ERVL47-int	1.78365	10.3392	-5.79667	0.0147323	0	ENSG00000153094	BCL2L11
	chr18	14074465	14075238	THE1B-int|THE1B	-	LTR/ERVL-MaLR	LTR	THE1B-int	43.0221	117.384	-2.72846	0.0147483	0	ENSG00000175322	ZNF519
	chr13	97489014	97489386	MLT1J	-	LTR/ERVL-MaLR	LTR	MLT1J	118.116	310.514	-2.62888	0.0150497	3344	ENSG00000185352	HS6ST3
	chr2	217080883	217081156	MER101-int	-	LTR/ERV1	LTR	MER101-int	61.7344	144.287	-2.33722	0.0155902	9858	ENSG00000079246	XRCC5
	chr1	119561554	119562338	LTR1B	+	LTR/ERV1	LTR	LTR1B	1.27222	7.8428	-6.16466	0.0169213	11502	ENSG00000116874	WARS2
	chr3	75441165	75441969	LTR1A1	+	LTR/ERV1	LTR	LTR1A1	7.24485	29.8527	-4.12054	0.0169213	-271513	ENSG00000172969	FRG2C
	chr2	180793764	180795929	THE1A|THE1A-int|THE1A	-	LTR/ERVL-MaLR	LTR	THE1A-int	0.652516	4.08758	-6.26434	0.0189999	13675	ENSG00000163510	CWC22
	chr9	47195451	47196103	MER4A	+	LTR/ERV1	LTR	MER4A	0.97937	5.80871	-5.93106	0.0195091	99753	ENSG00000236029	NA
	chr11	121936766	121937211	MLT1C2	-	LTR/ERVL-MaLR	LTR	MLT1C2	29.9796	89.9882	-3.00165	0.02322	48852	ENSG00000259571	BLID
	chr15	95790608	95791158	LTR12	-	LTR/ERV1	LTR	LTR12	14.024	38.0703	-2.71465	0.0241113	766977	ENSG00000140563	MCTP2
	chr16	12706456	12706975	LTR10A	+	LTR/ERV1	LTR	LTR10A	0.509501	3.18254	-6.24639	0.0241459	38311	ENSG00000048471	SNX29
	chr2	211295031	211295909	MER11D	+	LTR/ERVK	LTR	MER11D	13.5048	46.5066	-3.44371	0.0241459	65	ENSG00000115365	LANCL1
	chr2	166844831	166845298	LTR33	-	LTR/ERVL	LTR	LTR33	30.9406	86.6063	-2.79912	0.0241459	373	ENSG00000144285	SCN1A
	chr1	56959053	56959808	MLT1D-int|MLT1D	+	LTR/ERVL-MaLR	LTR	MLT1D-int	14.8916	43.3026	-2.90785	0.0248904	612	ENSG00000162407	PLPP3
	chr1	224798908	224799004	MLT1J	+	LTR/ERVL-MaLR	LTR	MLT1J	1.58239	8.00109	-5.05633	0.0250077	0	ENSG00000143786	CNIH3
	chr2	166550138	166553109	ERV3-16A3_I-int|LTR16A	-	LTR/ERVL	LTR	ERV3-16A3_I-int	1.58856	7.97857	-5.02251	0.0253627	4222	ENSG00000178662	CSRNP3
	chr7	86513933	86517855	HERVL40-int|HERVL40-int|HERVL40-int	+	LTR/ERVL	LTR	HERVL40-int	38.1536	87.6825	-2.29814	0.0260756	0	ENSG00000164659	KIAA1324L
	chr1	113930544	113931075	MLT1L	+	LTR/ERVL-MaLR	LTR	MLT1L	1.70952	8.92047	-5.21811	0.0262061	-2297	ENSG00000081026	MAGI3
	chr8	89721759	89723585	MER34-int|MER34-int	+	LTR/ERV1	LTR	MER34-int	4.4169	21.0191	-4.7588	0.0262854	-381506	ENSG00000156103	MMP16
	chr1	95979527	95979895	LTR91	-	LTR	LTR	LTR91	48.1283	106.686	-2.21671	0.0264694	266747	ENSG00000271092	TMEM56-RWDD3
	chr3	15690153	15690635	MLT1C2	+	LTR/ERVL-MaLR	LTR	MLT1C2	14.4762	41.8459	-2.89067	0.0266788	2825	ENSG00000169814	BTD
	chr3	16286374	16286850	LTR16E1	+	LTR/ERVL	LTR	LTR16E1	1.48633	7.32527	-4.92844	0.0290366	12636	ENSG00000154813	DPH3
	chr18	5241882	5242358	MER67C	+	LTR/ERV1	LTR	MER67C	37.0856	80.9709	-2.18336	0.0292099	-44381	ENSG00000231824	AKAIN1
	chr10	25457130	25457766	MER51C	+	LTR/ERV1	LTR	MER51C	0.762688	4.08548	-5.35668	0.0304507	-6226	ENSG00000151025	GPR158
	chrX	62457321	62464609	MER41B|MER41-int|MER41-int|MER41-int|MER41-int|MER41-int|MER41-int|MER41-int|MER41B|MER41-int|MER41B	-	LTR/ERV1	LTR	MER41-int	2.85557	15.8765	-5.55982	0.0307802	102499	ENSG00000186767	SPIN4
	chr1	193426606	193426950	LTR91A	-	LTR	LTR	LTR91A	0.624616	3.59501	-5.75555	0.0308728	203576	ENSG00000134371	CDC73
	chr14	53485715	53488896	MER34-int|MER34-int	+	LTR/ERV1	LTR	MER34-int	17.359	44.8376	-2.58297	0.0311953	21791	ENSG00000100523	DDHD1
	chr5	71659257	71659542	LTR81A	-	LTR/Gypsy	LTR	LTR81A	6.87409	23.7856	-3.46018	0.0313395	3206	ENSG00000049883	PTCD2
	chr13	23430540	23430973	MLT1G	-	LTR/ERVL-MaLR	LTR	MLT1G	5.62895	21.423	-3.80585	0.0315227	-324119	ENSG00000102683	SGCG
	chr8	162126	162490	THE1C	-	LTR/ERVL-MaLR	LTR	THE1C	11.8108	32.4461	-2.74715	0.0318716	-11564	ENSG00000250210	SEPT14P9
	chr4	74231970	74235989	HERVK9-int|MER9a3	+	LTR/ERVK	LTR	HERVK9-int	1.24761	6.23558	-4.99803	0.0326443	-26843	ENSG00000163631	ALB
	chr4	79607091	79607375	LTR16A2	-	LTR/ERVL	LTR	LTR16A2	2.01474	9.47921	-4.70493	0.0328445	75495	ENSG00000138772	ANXA3
	chr9	10622662	10624379	MSTA|MSTA-int	-	LTR/ERVL-MaLR	LTR	MSTA-int	61.8431	134.712	-2.17829	0.0329518	-9940	ENSG00000153707	PTPRD
	chr1	174083903	174084115	MLT1N2	+	LTR/ERVL-MaLR	LTR	MLT1N2	0.948745	4.75525	-5.01215	0.0331533	-44434	ENSG00000152061	RABGAP1L
	chr3	167387786	167388123	MLT1M	-	LTR/ERVL-MaLR	LTR	MLT1M	5.03937	18.2721	-3.62587	0.0335389	12964	ENSG00000114209	PDCD10
	chr7	30242356	30242831	MER34B	+	LTR/ERV1	LTR	MER34B	0.912739	4.71957	-5.17077	0.0341647	39979	ENSG00000180354	MTURN
	chr8	53529779	53530444	MLT1H-int	+	LTR/ERVL-MaLR	LTR	MLT1H-int	1.16747	5.7964	-4.96494	0.0341791	4573	ENSG00000023287	RB1CC1
	chr8	57865763	57866492	LTR8A	+	LTR/ERV1	LTR	LTR8A	1.73671	8.49112	-4.88919	0.0355121	4001	ENSG00000104331	IMPAD1
	chr4	76509233	76509784	MLT1E2	+	LTR/ERVL-MaLR	LTR	MLT1E2	12.9052	35.6488	-2.76237	0.0357991	0	ENSG00000138769	CDKL2
	chr5	161586430	161586900	MLT1D	-	LTR/ERVL-MaLR	LTR	MLT1D	8.37335	28.7086	-3.42856	0.0381839	3889	ENSG00000113327	GABRG2
	chr2	133070144	133070394	MLT1A	+	LTR/ERVL-MaLR	LTR	MLT1A	0.797262	4.17018	-5.23063	0.038366	-54603	ENSG00000163046	ANKRD30BL
	chr7	157855081	157856517	LTR12C	+	LTR/ERV1	LTR	LTR12C	9.7657	28.2005	-2.8877	0.0384474	0	ENSG00000155093	PTPRN2
	chr15	26804311	26804633	MSTA	+	LTR/ERVL-MaLR	LTR	MSTA	8.16962	23.3877	-2.86276	0.0385073	0	ENSG00000166206	GABRB3
	chr3	75442344	75443303	LTR5_Hs	+	LTR/ERVK	LTR	LTR5_Hs	5.59407	20.4082	-3.64818	0.0398001	-270179	ENSG00000172969	FRG2C
	chr14	20722206	20722543	MSTA	+	LTR/ERVL-MaLR	LTR	MSTA	1.01086	4.82267	-4.77087	0.0398027	2175	ENSG00000136319	TTC5
	chr4	144397716	144397965	MLT1B	-	LTR/ERVL-MaLR	LTR	MLT1B	1.42064	6.31898	-4.44799	0.0408882	1996	ENSG00000109458	GAB1
	chr20	45380035	45380208	MSTA	-	LTR/ERVL-MaLR	LTR	MSTA	0.625303	3.26741	-5.22532	0.0414391	15071	ENSG00000197496	SLC2A10
	chrX	18654186	18654416	LTR106_Mam	+	LTR	LTR	LTR106_Mam	33.2454	85.8672	-2.58283	0.0415237	0	ENSG00000008086	CDKL5
	chr3	106967816	106968836	LTR16B2|ERV3-16A3_I-int	-	LTR/ERVL	LTR	ERV3-16A3_I-int	4.95459	17.8402	-3.60074	0.0416331	-127353	ENSG00000138483	CCDC54
	chr10	29781003	29781356	MLT1K|MLT1K	+	LTR/ERVL-MaLR	LTR	MLT1K	5.11049	16.8336	-3.29394	0.0429273	0	ENSG00000197321	SVIL
	chr16	77024116	77024530	LTR8B|LTR8B	-	LTR/ERV1	LTR	LTR8B	1.58207	6.91683	-4.37202	0.0432749	-200203	ENSG00000103111	MON1B
	chr11	86149842	86150283	MLT2B4	-	LTR/ERVL	LTR	MLT2B4	6.35182	21.1966	-3.33709	0.0432749	1868	ENSG00000151376	ME3
	chrX	62861583	62862031	MLT2A2	+	LTR/ERVL	LTR	MLT2A2	19.1912	52.4224	-2.73159	0.0432749	0	ENSG00000131089	ARHGEF9
	chr9	45120134	45120633	MER83B|MER83B|MER83C	+	LTR/ERV1	LTR	MER83B	2.96044	12.4258	-4.1973	0.044516	128652	ENSG00000154537	FAM27C
	chrX	7896836	7897191	MLT1A0	+	LTR/ERVL-MaLR	LTR	MLT1A0	1.06711	5.20496	-4.87761	0.0448133	-1057	ENSG00000006757	PNPLA4
	chr1	61065722	61065900	MLT1B	-	LTR/ERVL-MaLR	LTR	MLT1B	0.885777	4.44351	-5.01652	0.0448287	-265032	ENSG00000162599	NFIA
	chr6	30196252	30196755	MLT1E2	-	LTR/ERVL-MaLR	LTR	MLT1E2	2.40392	9.65038	-4.01444	0.0448444	-15049	ENSG00000234127	TRIM26
	chr13	40327226	40327583	MLT1A0	+	LTR/ERVL-MaLR	LTR	MLT1A0	1.45994	6.65389	-4.55763	0.0448834	0	ENSG00000133103	COG6
	chr7	71172470	71172988	MLT1H	-	LTR/ERVL-MaLR	LTR	MLT1H	0.758982	3.8055	-5.01396	0.0455924	0	ENSG00000185274	WBSCR17
	chr1	245194543	245194965	MLT1J2	+	LTR/ERVL-MaLR	LTR	MLT1J2	0.986106	4.54112	-4.60511	0.0457121	0	ENSG00000203666	EFCAB2
	chr5	60045644	60045818	MLT1J	+	LTR/ERVL-MaLR	LTR	MLT1J	6.04073	19.1217	-3.16546	0.0459503	1801	ENSG00000164181	ELOVL7
	chr6	96368790	96369210	MLT1K	-	LTR/ERVL-MaLR	LTR	MLT1K	1.26556	5.85357	-4.62529	0.0459507	-94651	ENSG00000172461	FUT9
	chr3	15689953	15690152	MLT1F	-	LTR/ERVL-MaLR	LTR	MLT1F	8.22948	22.9582	-2.78975	0.0461416	2625	ENSG00000169814	BTD
	chr10	80587063	80588233	ERV3-16A3_I-int|LTR16	-	LTR/ERVL	LTR	ERV3-16A3_I-int	2.08828	9.02771	-4.32305	0.0463789	-240560	ENSG00000108175	ZMIZ1
	chr9	96095109	96095463	THE1B	+	LTR/ERVL-MaLR	LTR	THE1B	29.1403	62.7551	-2.15355	0.0471383	0	ENSG00000204352	C9orf129
	chr7	31153219	31153656	MLT1J	-	LTR/ERVL-MaLR	LTR	MLT1J	37.6981	83.6202	-2.21815	0.047232	2131	ENSG00000078549	ADCYAP1R1
	chr3	140318529	140318734	LTR101_Mam	+	LTR/ERVL	LTR	LTR101_Mam	0.796266	3.99261	-5.01417	0.0473007	22291	ENSG00000158258	CLSTN2
	chr5	44745242	44745541	MLT1A	-	LTR/ERVL-MaLR	LTR	MLT1A	42.4412	86.8124	-2.04547	0.0473007	-63487	ENSG00000112996	MRPS30
	chr5	150872231	150872633	MLT2C1|MLT2C1	+	LTR/ERVL	LTR	MLT2C1	9.88021	32.3433	-3.27354	0.0477833	290	ENSG00000123643	SLC36A1
	chr3	108410267	108410605	MER39	-	LTR/ERV1	LTR	MER39	26.0607	55.9437	-2.14667	0.0478063	0	ENSG00000198919	DZIP3
	chr2	173591089	173591462	LTR16D	-	LTR/ERVL	LTR	LTR16D	1.4543	6.59432	-4.53436	0.0478595	-8541	ENSG00000091428	RAPGEF4
	chr16	50697771	50698283	MLT2B1	+	LTR/ERVL	LTR	MLT2B1	0.509501	2.47766	-4.86292	0.0479243	1929	ENSG00000167208	SNX20
	chr1	177294034	177295393	HERV9N-int|LTR12	+	LTR/ERV1	LTR	HERV9N-int	0.941017	4.76538	-5.06407	0.0487753	42477	ENSG00000198797	BRINP2
	chr7	31151793	31152041	MLT1N2	-	LTR/ERVL-MaLR	LTR	MLT1N2	17.9295	43.2908	-2.41451	0.0487753	705	ENSG00000078549	ADCYAP1R1
	chr2	39827771	39827864	LTR50	-	LTR/ERVL	LTR	LTR50	20.2694	48.7411	-2.40467	0.0492177	-64259	ENSG00000152154	TMEM178A
	chr6	125588645	125593353	LTR18A|HERVL18-int|LTR18A|HERVL18-int|HERVL18-int	+	LTR/ERVL	LTR	HERVL18-int	18.613	42.1431	-2.26418	0.0499033	0	ENSG00000111906	HDDC2
	chr21	22110009	22111033	ERV3-16A3_I-int	+	LTR/ERVL	LTR	ERV3-16A3_I-int	3.73971	13.9426	-3.72825	0.0499864	-259601	ENSG00000154654	NCAM2
	chr19	53123937	53130568	LTR7C|HERVH-int|HERVH-int|LTR7C	+	LTR/ERV1	LTR	HERVH-int	28.8278	4.48927	6.4215	0.00133329	0	ENSG00000167766	ZNF83
	chr8	144666759	144667722	MLT1D-int|MLT1D-int|MLT1D	+	LTR/ERVL-MaLR	LTR	MLT1D-int	23.7437	2.93313	8.09499	0.00141996	0	ENSG00000104529	EEF1D
	chr4	17460527	17460751	LTR1B1	-	LTR/ERV1	LTR	LTR1B1	30.4093	4.95295	6.13965	0.00164806	1134	ENSG00000151552	QDPR
	chr6	40312038	40312562	LTR33B	-	LTR/ERVL	LTR	LTR33B	59.8648	14.1145	4.24136	0.00178403	46764	ENSG00000156564	LRFN2
	chr5	149578130	149578374	LTR33	-	LTR/ERVL	LTR	LTR33	13.614	1.60816	8.46555	0.00229622	0	ENSG00000011083	SLC6A7
	chr5	86614184	86616551	MSTA|MSTA-int|MSTA	-	LTR/ERVL-MaLR	LTR	MSTA-int	67.8698	19.36	3.50567	0.00240191	0	ENSG00000145715	RASA1
	chr5	109866637	109871214	LTR7|HERVH-int|HERVH-int|HERVH-int|HERVH-int|HERVH-int|HERVH-int|HERVH-int|LTR7	+	LTR/ERV1	LTR	HERVH-int	9.52385	1.02906	9.2549	0.00240191	0	ENSG00000186952	TMEM232
	chr12	110494467	110494785	THE1B	+	LTR/ERVL-MaLR	LTR	THE1B	8.88313	1.08554	8.18315	0.00240886	0	ENSG00000174456	C12orf76
	chr19	57819695	57819859	MLT1J-int	+	LTR/ERVL-MaLR	LTR	MLT1J-int	377.433	170.685	2.21128	0.00257215	-12019	ENSG00000178229	ZNF543
	chr1	35607028	35607515	LTR2C	-	LTR/ERV1	LTR	LTR2C	6.53621	0.663266	9.85457	0.00280452	25569	ENSG00000197056	ZMYM1
	chr6	62310091	62316177	LTR7|HERVH-int|HERVH-int|HERVH-int|HERVH-int|HERVH-int|LTR7	+	LTR/ERV1	LTR	HERVH-int	24.6028	4.2632	5.77097	0.00295572	25558	ENSG00000255633	MTRNR2L9
	chr1	16795388	16796020	MER67B	-	LTR/ERV1	LTR	MER67B	53.8676	13.8968	3.87625	0.00297595	8816	ENSG00000157191	NECAP2
	chr3	125837105	125837470	MLT1B	+	LTR/ERVL-MaLR	LTR	MLT1B	7.56478	0.865587	8.73948	0.00306635	0	ENSG00000144908	ALDH1L1
	chr14	102522359	102522822	LTR2B	+	LTR/ERV1	LTR	LTR2B	71.6667	22.4739	3.18889	0.00324576	5231	ENSG00000197102	DYNC1H1
	chrX	28910237	28916285	LTR7|HERVH-int|HERVH-int|HERVH-int|HERVH-int|HERVH-int|LTR7	-	LTR/ERV1	LTR	HERVH-int	11.5463	1.22396	9.43352	0.00334674	0	ENSG00000169306	IL1RAPL1
	chr10	88800116	88800572	LTR2	-	LTR/ERV1	LTR	LTR2	247.625	107.209	2.30975	0.00357987	9672	ENSG00000148672	GLUD1
	chr17	80096452	80097223	MER92-int|MER92-int	+	LTR/ERV1	LTR	MER92-int	9.05048	1.24921	7.24496	0.00358201	0	ENSG00000176155	CCDC57
	chr11	83218664	83219236	HERVL-int|MLT2A1	-	LTR/ERVL	LTR	HERVL-int	5.9533	0.66351	8.97243	0.00417729	0	ENSG00000150672	DLG2
	chr7	145940911	145946317	HERVH-int|HERVH-int|HERVH-int|HERVH-int|HERVH-int|HERVH-int|LTR7	-	LTR/ERV1	LTR	HERVH-int	16.401	2.34732	6.98711	0.00502657	0	ENSG00000174469	CNTNAP2
	chr11	89921066	89921430	MER57B1	-	LTR/ERV1	LTR	MER57B1	87.6441	28.2568	3.1017	0.00523772	0	ENSG00000077616	NAALAD2
	chr1	16792121	16792531	MLT1C2	-	LTR/ERVL-MaLR	LTR	MLT1C2	30.542	7.62337	4.00636	0.00534101	5549	ENSG00000157191	NECAP2
	chr17	5128133	5128470	LTR85b	+	LTR/Gypsy?	LTR	LTR85b	37.8838	10.6709	3.55019	0.00556693	0	ENSG00000161929	SCIMP
	chr8	123842292	123845953	MER48|HERVH48-int|HERVH48-int	-	LTR/ERV1	LTR	HERVH48-int	13.0617	2.01826	6.47177	0.00584994	0	ENSG00000178764	ZHX2
	chr12	79566844	79566956	LTR79	-	LTR/ERVL	LTR	LTR79	9.30102	0.965018	9.63818	0.00649059	0	ENSG00000067715	SYT1
	chr16	22515390	22515824	MER41A	-	LTR/ERV1	LTR	MER41A	26.0977	5.2268	4.99305	0.00656885	0	ENSG00000243716	NPIPB5
	chr10	134028831	134029686	THE1B|THE1B-int	+	LTR/ERVL-MaLR	LTR	THE1B-int	10.1496	1.61938	6.26757	0.00658196	0	ENSG00000165752	STK32C
	chr5	179108354	179108711	LTR16A1	-	LTR/ERVL	LTR	LTR16A1	9.82973	1.53068	6.42182	0.00658196	0	ENSG00000127022	CANX
	chr16	15678445	15678836	MLT1K	-	LTR/ERVL-MaLR	LTR	MLT1K	7.97951	1.12677	7.08173	0.00658196	0	ENSG00000166780	C16orf45
	chr16	15121063	15121876	LTR1A2	-	LTR/ERV1	LTR	LTR1A2	27.2731	3.78634	7.20303	0.00658196	0	ENSG00000179889	PDXDC1
	chr6	40366650	40367162	LTR33A	+	LTR/ERVL	LTR	LTR33A	9.33698	1.28006	7.2942	0.00658196	0	ENSG00000156564	LRFN2
	chr19	448217	448573	MLT1C2	-	LTR/ERVL-MaLR	LTR	MLT1C2	5.29768	0.663266	7.98726	0.00658196	0	ENSG00000129946	SHC2
	chr19	17613691	17614066	THE1B	-	LTR/ERVL-MaLR	LTR	THE1B	11.8677	1.84872	6.4194	0.006596	0	ENSG00000130304	SLC27A1
	chr2	242502189	242502435	MLT1G1	-	LTR/ERVL-MaLR	LTR	MLT1G1	6.67327	0.794868	8.39544	0.0066101	0	ENSG00000176720	BOK
	chr19	36646377	36651925	LTR7Y|HERVH-int|HERVH-int|HERVH-int|HERVH-int|HERVH-int|HERVH-int|LTR7Y	-	LTR/ERV1	LTR	HERVH-int	22.5014	5.08646	4.42379	0.00667689	-2607	ENSG00000161281	COX7A1
	chr10	38223747	38232904	LTR6A|HERVS71-int|HERVS71-int|LTR6A	+	LTR/ERV1	LTR	HERVS71-int	14.5771	2.36922	6.15272	0.00667689	5597	ENSG00000175395	ZNF25
	chr16	25094697	25095330	MSTD-int|MSTD	+	LTR/ERVL-MaLR	LTR	MSTD-int	10.1848	1.48986	6.83609	0.00667689	-27721	ENSG00000205629	LCMT1
	chr21	44356555	44357110	LTR6B	+	LTR/ERV1	LTR	LTR6B	14.9684	1.98716	7.53254	0.00667689	23142	ENSG00000160194	NDUFV3
	chr19	9836029	9841575	HERVE_a-int|LTR2	-	LTR/ERV1	LTR	HERVE_a-int	38.388	9.37217	4.09596	0.00683935	21095	ENSG00000196605	ZNF846
	chr11	68843500	68843986	LTR41B	-	LTR/ERVL	LTR	LTR41B	5.09739	0.645363	7.89849	0.00696791	0	ENSG00000162341	TPCN2
	chrX	53388408	53388810	MLT1L	-	LTR/ERVL-MaLR	LTR	MLT1L	27.4656	6.46668	4.24724	0.00711611	12261	ENSG00000072501	SMC1A
	chr4	17459856	17460447	LTR1B1	-	LTR/ERV1	LTR	LTR1B1	24.0307	5.61607	4.27892	0.00711611	1438	ENSG00000151552	QDPR
	chr5	21485214	21487330	THE1B|THE1B-int|THE1B	-	LTR/ERVL-MaLR	LTR	THE1B-int	10.4302	1.52055	6.85948	0.00714486	263453	ENSG00000154162	CDH12
	chr9	32555260	32556514	MLT1J2-int|MLT1J2|MLT1J2	+	LTR/ERVL-MaLR	LTR	MLT1J2-int	14.434	2.60991	5.53044	0.00717394	0	ENSG00000165264	NDUFB6
	chr21	47579163	47579727	MER74B	+	LTR/ERVL	LTR	MER74B	7.38388	0.948268	7.7867	0.00717394	1336	ENSG00000160284	SPATC1L
	chr1	10212875	10213275	LTR50	-	LTR/ERVL	LTR	LTR50	4.75975	0.594312	8.00884	0.00717394	0	ENSG00000130939	UBE4B
	chr4	767164	768952	LTR12C	+	LTR/ERV1	LTR	LTR12C	53.9778	15.4284	3.49861	0.00728144	2737	ENSG00000185619	PCGF3
	chr13	37413878	37414669	LTR1A1	-	LTR/ERV1	LTR	LTR1A1	9.26124	1.53605	6.02926	0.0073414	4300	ENSG00000120693	SMAD9
	chr8	67821176	67822762	THE1D|THE1D-int	+	LTR/ERVL-MaLR	LTR	THE1D-int	9.09916	1.40421	6.47991	0.0073414	0	ENSG00000178460	MCMDC2
	chr19	52527020	52527734	MER21C	+	LTR/ERVL	LTR	MER21C	6.84902	0.99401	6.8903	0.0073414	0	ENSG00000142556	ZNF614
	chr7	23348550	23348706	LTR40a	-	LTR/ERVL	LTR	LTR40a	9.31607	1.31022	7.11032	0.0073414	0	ENSG00000156928	MALSU1
	chr20	62057091	62058221	MLT1-int	-	LTR/ERVL-MaLR	LTR	MLT1-int	32.2387	8.12628	3.96721	0.00742322	0	ENSG00000075043	KCNQ2
	chr21	9963958	9964730	MER57-int|MER57A1	+	LTR/ERV1	LTR	MER57-int	4.99767	0.614666	8.1307	0.00742322	941472	ENSG00000166157	NA
	chr2	73192048	73192845	LTR1A2	+	LTR/ERV1	LTR	LTR1A2	9.9297	1.74153	5.7017	0.00757402	0	ENSG00000144040	SFXN5
	chr13	45961147	45961643	LTR12_	-	LTR/ERV1	LTR	LTR12_	13.1581	2.26537	5.80838	0.00767903	5809	ENSG00000174032	SLC25A30
	chr7	149244195	149244631	MER70B	-	LTR/ERVL	LTR	MER70B	78.2772	30.8289	2.53908	0.00781474	-49288	ENSG00000181220	ZNF746
	chr20	62023861	62024429	MER83|MER83	-	LTR/ERV1	LTR	MER83	27.1333	6.83849	3.96773	0.00781474	13114	ENSG00000075043	KCNQ2
	chr16	22521971	22522194	MER101-int	-	LTR/ERV1	LTR	MER101-int	14.2079	2.22373	6.38923	0.00781474	0	ENSG00000243716	NPIPB5
	chr2	238830195	238830373	MLT1B	-	LTR/ERVL-MaLR	LTR	MLT1B	8.92077	1.34197	6.64751	0.00790905	9440	ENSG00000132329	RAMP1
	chr14	74757675	74757977	MLT1B	+	LTR/ERVL-MaLR	LTR	MLT1B	13.815	2.02553	6.82044	0.00807476	0	ENSG00000119688	ABCD4
	chr17	19352118	19352566	LTR47B4	+	LTR/ERVL	LTR	LTR47B4	17.1166	3.07977	5.55776	0.00829536	31530	ENSG00000128482	RNF112
	chr8	143170442	143171812	ERV3-16A3_I-int|ERV3-16A3_I-int	+	LTR/ERVL	LTR	ERV3-16A3_I-int	23.7353	6.05799	3.91801	0.00836194	121630	ENSG00000171045	TSNARE1
	chr7	63952247	63953020	PRIMA4-int|PRIMA4_LTR	-	LTR/ERV1	LTR	PRIMA4-int	62.9652	23.6799	2.65901	0.00896145	27243	ENSG00000173041	ZNF680
	chr16	74356009	74356647	MER41B	+	LTR/ERV1	LTR	MER41B	16.5235	3.1677	5.21624	0.00896145	15824	ENSG00000103035	PSMD7
	chr7	102793753	102796990	HERVIP10FH-int|HERVIP10FH-int|HERVIP10FH-int	+	LTR/ERV1	LTR	HERVIP10FH-int	9.46255	1.54265	6.13397	0.00896145	-3747	ENSG00000161048	NAPEPLD
	chr16	15113331	15113668	MLT1A0	-	LTR/ERVL-MaLR	LTR	MLT1A0	14.0999	2.26788	6.21721	0.00914172	0	ENSG00000179889	PDXDC1
	chr19	46534150	46534725	LTR14	+	LTR/ERVK	LTR	LTR14	9.61298	1.58643	6.05952	0.00933447	-7828	ENSG00000008438	PGLYRP1
	chr16	24275684	24276226	LTR78B	+	LTR/ERV1	LTR	LTR78B	7.21847	0.915466	7.88502	0.00933447	0	ENSG00000006116	CACNG3
	chr5	109901954	109902901	THE1B-int|THE1B	-	LTR/ERVL-MaLR	LTR	THE1B-int	7.02927	1.08905	6.45449	0.00938842	0	ENSG00000186952	TMEM232
	chr8	144113222	144113885	LTR62	+	LTR/ERVL	LTR	LTR62	55.2022	20.2707	2.72324	0.00954647	-6742	ENSG00000177335	C8orf31
	chr19	47896086	47902013	LTR7|HERVH-int|HERVH-int|HERVH-int|HERVH-int|LTR7	+	LTR/ERV1	LTR	HERVH-int	25.2283	6.79874	3.71073	0.00960505	4369	ENSG00000105419	MEIS3
	chr18	44269993	44270165	MamRep605b	-	LTR?	LTR?	MamRep605b	7.33546	1.09607	6.6925	0.00966641	0	ENSG00000101638	ST8SIA5
	chr20	3158718	3159180	LTR53	-	LTR/ERVL	LTR	LTR53	171.87	80.3037	2.14025	0.0100488	-4527	ENSG00000088899	RP5-1187M17.10
	chr22	48219367	48219743	THE1D	+	LTR/ERVL-MaLR	LTR	THE1D	5.73463	0.768709	7.46008	0.0100561	-336508	ENSG00000218357	LL22NC03-75H12.2
	chr14	39609992	39611352	THE1A|THE1A-int	-	LTR/ERVL-MaLR	LTR	THE1A-int	60.0419	23.1325	2.59556	0.0101427	3816	ENSG00000092208	GEMIN2
	chr16	29926921	29928534	MLT1F-int|MLT1F|MLT1F	-	LTR/ERVL-MaLR	LTR	MLT1F-int	48.5798	15.869	3.06129	0.0101516	0	ENSG00000174939	ASPHD1
	chr16	69669421	69671672	THE1A|THE1A-int|THE1A	-	LTR/ERVL-MaLR	LTR	THE1A-int	14.7871	2.68118	5.51516	0.0101516	0	ENSG00000102908	NFAT5
	chr4	24324907	24329833	LTR7Y|HERVH-int|HERVH-int|HERVH-int|HERVH-int|HERVH-int|HERVH-int|LTR7Y	+	LTR/ERV1	LTR	HERVH-int	7.77253	1.16253	6.68586	0.010297	189232	ENSG00000109606	DHX15
	chr15	43176957	43182546	LTR7B|HERVH-int|HERVH-int|HERVH-int|HERVH-int|LTR7B	+	LTR/ERV1	LTR	HERVH-int	6.57834	0.854468	7.69875	0.0103407	0	ENSG00000128881	TTBK2
	chr19	17839919	17840314	MER68	-	LTR/ERVL	LTR	MER68	5.95983	0.866193	6.88048	0.0107773	0	ENSG00000130479	MAP1S
	chrX	73341434	73346583	LTR7B|HERVH-int	-	LTR/ERV1	LTR	HERVH-int	10.1726	1.84644	5.50928	0.0107946	-177443	ENSG00000187969	ZCCHC13
	chr7	102274740	102274996	LTR33	+	LTR/ERVL	LTR	LTR33	134.504	60.9327	2.20743	0.0108237	0	ENSG00000205236	RP11-514P8.6
	chr13	37414682	37415204	MLT1D	+	LTR/ERVL-MaLR	LTR	MLT1D	7.42374	1.25085	5.93497	0.0108237	3765	ENSG00000120693	SMAD9
	chr7	1483110	1483503	MLT1C2	+	LTR/ERVL-MaLR	LTR	MLT1C2	21.262	5.27494	4.03076	0.0109071	0	ENSG00000164877	MICALL2
	chr1	247508320	247508856	MER31A	+	LTR/ERV1	LTR	MER31A	8.51081	1.34807	6.31332	0.0109071	-13173	ENSG00000162714	ZNF496
	chr12	49295035	49295446	MLT2B4	+	LTR/ERVL	LTR	MLT2B4	9.42652	1.67933	5.61328	0.0111976	1841	ENSG00000272822	RP11-302B13.5
	chr7	158655370	158656115	LTR12	-	LTR/ERV1	LTR	LTR12	6.19465	0.99099	6.25097	0.0117162	0	ENSG00000126870	WDR60
	chrX	101952890	101953765	MER54A	+	LTR/ERVL	LTR	MER54A	16.1526	2.48915	6.48919	0.0118578	-13340	ENSG00000158301	GPRASP2
	chr10	14194857	14195295	MamGypLTR1b	+	LTR/Gypsy	LTR	MamGypLTR1b	3.94509	0.564652	6.98676	0.0120305	0	ENSG00000151474	FRMD4A
	chr11	131259900	131260292	MSTB	-	LTR/ERVL-MaLR	LTR	MSTB	4.37671	0.594312	7.36433	0.0121912	0	ENSG00000182667	NTM
	chr11	43671146	43671704	MLT1G1	+	LTR/ERVL-MaLR	LTR	MLT1G1	20.8759	4.81664	4.33411	0.0122866	0	ENSG00000149084	HSD17B12
	chr2	191082254	191084595	HERVP71A-int|LTR71B	+	LTR/ERV1	LTR	HERVP71A-int	11.512	1.97564	5.82695	0.0122866	0	ENSG00000198130	HIBCH
	chr14	104185219	104185444	MER92B	-	LTR/ERV1	LTR	MER92B	7.45079	1.20854	6.16511	0.0122866	0	ENSG00000100711	ZFYVE21
	chr12	121628988	121629370	THE1B	+	LTR/ERVL-MaLR	LTR	THE1B	37.3407	12.2873	3.03896	0.0128671	5113	ENSG00000089041	P2RX7
	chr17	11875073	11880264	LTR7Y|HERVH-int|HERVH-int|HERVH-int|HERVH-int|HERVH-int|LTR7Y	+	LTR/ERV1	LTR	HERVH-int	23.1292	6.80108	3.40081	0.0129853	493	ENSG00000154957	ZNF18
	chr11	117285368	117285691	MLT1A0	-	LTR/ERVL-MaLR	LTR	MLT1A0	6.71525	1.03533	6.4861	0.0129853	1385	ENSG00000110274	CEP164
	chr19	3116333	3116649	MLT1C2|MLT1C2	-	LTR/ERVL-MaLR	LTR	MLT1C2	5.79867	0.871033	6.65723	0.0130447	0	ENSG00000088256	GNA11
	chr16	5071947	5072449	MLT1K	-	LTR/ERVL-MaLR	LTR	MLT1K	20.504	6.02735	3.40183	0.0132959	2397	ENSG00000103174	NAGPA
	chr7	32978337	32979348	LTR49-int	+	LTR/ERV1	LTR	LTR49-int	10.6215	1.68017	6.32172	0.0133972	0	ENSG00000105778	AVL9
	chr14	61566474	61566840	THE1D	+	LTR/ERVL-MaLR	LTR	THE1D	19.6183	4.71689	4.15915	0.0135201	16024	ENSG00000139974	SLC38A6
	chr19	37326485	37326960	MLT1D	-	LTR/ERVL-MaLR	LTR	MLT1D	7.47394	1.33794	5.58616	0.0137137	0	ENSG00000197863	ZNF790
	chr11	65533476	65533887	MSTB	+	LTR/ERVL-MaLR	LTR	MSTB	15.8573	3.62278	4.37711	0.0138564	9478	ENSG00000254470	AP5B1
	chr4	39532309	39533516	THE1B-int|THE1B	-	LTR/ERVL-MaLR	LTR	THE1B-int	19.2644	3.37545	5.70721	0.0139406	-2379	ENSG00000109814	UGDH
[truncated: 1,967 more rows]
